# Supplementary material for: 2,4-Dichloro-N-(3-chloro­phen­yl)benzene­sulfonamide
Source: Acta Crystallogr Sect E Struct Rep Online. 2010 Jun 5;66(Pt 7):o1552. doi: 10.1107/S1600536810020349 (PMC3006719; doi:10.1107/S1600536810020349)
Supplement: Supplementary file 2 [file e-66-o1552-Isup2.hkl]

# 
# h,k,l, Fc-squared, Fo-squared, sigma(Fo-squared) and status flag 
# 
data_I
_shelx_title ' S107 P21/c' 
_shelx_refln_list_code          4 
_shelx_F_calc_maximum      260.24 
_exptl_crystal_F_000       680.00 
_reflns_d_resolution_high  0.8000 
 
loop_ 
 _symmetry_equiv_pos_as_xyz 
 'x, y, z' 
 '-x, y+1/2, -z+1/2' 
 '-x, -y, -z' 
 'x, -y-1/2, z-1/2' 
 
_cell_length_a     7.9414 
_cell_length_b    14.4830 
_cell_length_c    12.5930 
_cell_angle_alpha  90.000 
_cell_angle_beta   99.880 
_cell_angle_gamma  90.000 
 
_shelx_F_squared_multiplier     1.000 
 
loop_ 
 _refln_index_h 
 _refln_index_k 
 _refln_index_l 
 _refln_F_squared_calc 
 _refln_F_squared_meas 
 _refln_F_squared_sigma 
 _refln_observed_status 
   1   0   0     5133.18     5213.39     23.69 o 
   2   0   0     5019.20     5162.54      9.51 o 
   3   0   0     8512.41     8163.33     14.92 o 
   4   0   0     2430.53     2506.99      7.95 o 
   5   0   0     2604.09     2767.27     13.10 o 
   6   0   0      567.09      510.83      4.54 o 
   7   0   0       13.68        7.63      1.89 o 
   8   0   0       27.14       35.65      2.56 o 
   9   0   0       53.14       46.94      2.52 o 
   1   1   0     2435.07     2452.25      7.65 o 
   2   1   0     1349.72     1426.05      5.90 o 
   3   1   0      898.51      931.96      3.59 o 
   4   1   0       73.34       76.22      0.87 o 
   5   1   0      253.67      284.14      2.79 o 
   6   1   0     1677.15     1638.89     13.71 o 
   7   1   0        0.84        1.98      1.33 o 
   8   1   0      249.55      259.56      2.60 o 
   9   1   0        1.09        0.13      1.46 o 
   0   2   0      689.44      666.56      1.93 o 
   1   2   0     5573.73     5684.52     17.41 o 
   2   2   0       56.19       57.78      1.25 o 
   3   2   0     2643.19     2843.81     13.48 o 
   4   2   0       77.20       80.01      0.85 o 
   5   2   0        1.80        4.27      1.00 o 
   6   2   0      496.36      490.00      4.63 o 
   7   2   0      499.97      510.04      3.75 o 
   8   2   0       14.82       14.20      1.56 o 
   9   2   0       20.53       18.82      1.89 o 
   1   3   0     3158.83     3223.97     17.08 o 
   2   3   0    19398.04    18718.17     40.81 o 
   3   3   0        0.91        2.59      0.45 o 
   4   3   0      157.23      162.62      1.77 o 
   5   3   0     3630.11     3538.07     11.18 o 
   6   3   0      400.16      385.84      3.18 o 
   7   3   0      118.16      127.07      1.85 o 
   8   3   0      301.32      289.63      4.60 o 
   9   3   0       18.71       21.95      2.48 o 
   0   4   0     3950.79     3901.94     12.38 o 
   1   4   0     6144.45     6264.06     35.41 o 
   2   4   0     1081.12      999.52      5.30 o 
   3   4   0      140.95      144.09      1.13 o 
   4   4   0      129.35      113.59      1.05 o 
   5   4   0        7.50        7.29      0.87 o 
   6   4   0      196.86      181.76      2.93 o 
   7   4   0        7.16        7.99      1.53 o 
   8   4   0      102.63      105.97      8.27 o 
   9   4   0       31.08       35.31      5.01 o 
   1   5   0     6977.90     6883.47     28.70 o 
   2   5   0      132.05      126.56      1.05 o 
   3   5   0      476.17      476.86      2.45 o 
   4   5   0       19.47       12.64      1.03 o 
   5   5   0        0.04       -0.21      0.95 o 
   6   5   0      911.30      924.21     25.11 o 
   7   5   0      309.43      306.35      3.70 o 
   8   5   0       22.54       26.82      4.07 o 
   9   5   0       37.82       38.54      4.29 o 
   0   6   0     2279.24     2074.10      3.14 o 
   1   6   0      679.97      734.05      4.77 o 
   2   6   0       43.88       60.23      0.75 o 
   3   6   0     1026.21     1030.92      8.22 o 
   4   6   0      628.95      615.13      2.82 o 
   5   6   0        9.87       10.54      1.29 o 
   6   6   0       60.03       66.01      1.86 o 
   7   6   0      123.65      118.80      6.17 o 
   8   6   0       55.69       56.64      3.86 o 
   9   6   0       11.65       17.77      3.53 o 
   1   7   0      122.25      126.40      1.84 o 
   2   7   0      901.34      906.34      3.41 o 
   3   7   0      226.86      230.57      3.06 o 
   4   7   0     1004.79      971.43      4.90 o 
   5   7   0      103.48       94.92      2.19 o 
   6   7   0      338.40      316.72      3.58 o 
   7   7   0      628.94      624.23      7.53 o 
   8   7   0        2.12       -0.67      3.25 o 
   9   7   0      171.56      188.75      5.84 o 
   0   8   0       88.26      118.23      2.25 o 
   1   8   0     6571.23     6402.31     25.56 o 
   2   8   0     1580.44     1574.19     10.63 o 
   3   8   0      303.38      322.58      2.50 o 
   4   8   0     2155.55     2156.38     13.48 o 
   5   8   0        1.43        1.41      1.68 o 
   6   8   0        5.71        6.28      2.46 o 
   7   8   0       80.59       83.56      3.80 o 
   8   8   0       64.99       74.24      4.14 o 
   1   9   0       56.81       67.57      1.28 o 
   2   9   0       70.05       61.86      1.41 o 
   3   9   0        4.76        5.91      2.18 o 
   4   9   0        1.12        0.87      1.70 o 
   5   9   0        1.70       -0.05      2.05 o 
   6   9   0       81.02       65.79      2.49 o 
   7   9   0       80.90       79.28      3.71 o 
   8   9   0        7.62        7.52      3.52 o 
   0  10   0       23.36       37.41      2.29 o 
   1  10   0       95.16       88.78      2.05 o 
   2  10   0     1085.34     1054.63     12.02 o 
   3  10   0      103.18      100.92      5.11 o 
   4  10   0       33.57       33.06      5.20 o 
   5  10   0       62.50       67.52      2.35 o 
   6  10   0      264.23      262.97      6.09 o 
   7  10   0        0.83        5.72      3.06 o 
   8  10   0        9.28       16.73      3.66 o 
   1  11   0      734.09      713.92     15.12 o 
   2  11   0      542.30      537.64     26.72 o 
   3  11   0      753.82      706.18      7.25 o 
   4  11   0      157.42      159.46      4.54 o 
   5  11   0       15.97       12.07      1.91 o 
   6  11   0      261.78      264.67      7.34 o 
   7  11   0       28.30       23.08      4.59 o 
   0  12   0      298.84      303.00      4.70 o 
   1  12   0      180.29      177.57      2.86 o 
   2  12   0      205.45      199.01      4.70 o 
   3  12   0      630.90      674.75      7.35 o 
   4  12   0       18.46       21.31      3.46 o 
   5  12   0       31.45       31.54      3.70 o 
   6  12   0        2.63        2.24      3.53 o 
   7  12   0       33.16       34.16      3.66 o 
   1  13   0        0.67        1.13      1.80 o 
   2  13   0        8.21        7.38      3.10 o 
   3  13   0       66.14       76.33      4.09 o 
   4  13   0      143.31      158.11      4.91 o 
   5  13   0       63.84       67.06      3.99 o 
   6  13   0        2.89        0.39      3.59 o 
   0  14   0        0.92       -1.58      2.82 o 
   1  14   0      114.01       98.47      3.88 o 
   2  14   0      192.10      182.89      4.84 o 
   3  14   0        4.15       10.03      3.51 o 
   4  14   0      169.71      163.39      5.00 o 
   5  14   0        2.79        6.30      3.66 o 
   6  14   0       11.72        3.96      3.51 o 
   1  15   0        2.44        3.30      2.17 o 
   2  15   0      155.13      177.27      5.16 o 
   3  15   0        7.97        9.17      3.63 o 
   4  15   0       64.64       66.97      4.50 o 
   5  15   0       42.09       57.64      4.60 o 
   0  16   0       60.63       54.04      3.82 o 
   1  16   0        0.09       -2.71      3.30 o 
   2  16   0       97.91      104.58      4.65 o 
   3  16   0      132.82      136.85      5.03 o 
   4  16   0       23.49       23.72      4.17 o 
   1  17   0        0.52       -1.10      3.32 o 
   2  17   0       46.63       40.42      3.98 o 
   3  17   0        3.35        0.53      4.18 o 
   0  18   0       48.01       61.66      4.52 o 
   1  18   0       58.35       56.54      4.45 o 
  -9   1   1       11.53        7.21      1.74 o 
  -8   1   1      504.01      532.23      4.04 o 
  -7   1   1      658.94      696.68      3.49 o 
  -6   1   1      150.54      137.62      5.67 o 
  -5   1   1      991.89     1033.75      5.35 o 
  -4   1   1      380.94      417.52      1.97 o 
  -3   1   1     3427.89     3678.36      9.27 o 
  -2   1   1      574.48      587.96      3.82 o 
   1   1   1      742.06      751.65      9.79 o 
   2   1   1     6060.08     6384.55     24.15 o 
   3   1   1     3511.31     3568.50      7.08 o 
   4   1   1      194.21      206.48      1.45 o 
   5   1   1     1949.99     1930.25      5.15 o 
   6   1   1     2302.86     2311.45     10.72 o 
   7   1   1      161.09      136.36      2.20 o 
   8   1   1      243.43      240.85      2.51 o 
   9   1   1        0.11       -0.59      1.75 o 
  -9   2   1        3.38       -0.10      1.86 o 
  -8   2   1      143.99      151.76      2.22 o 
  -7   2   1      213.85      179.78      2.28 o 
  -6   2   1     3721.12     3726.59     14.64 o 
  -5   2   1      992.25     1025.03      4.71 o 
  -4   2   1      124.83       83.95      1.05 o 
  -3   2   1     4367.73     4325.21     14.92 o 
  -2   2   1      251.65      251.35      1.83 o 
  -1   2   1     2493.10     2566.60      7.80 o 
   0   2   1     2385.19     2471.04     18.81 o 
   1   2   1      313.26      316.63      1.40 o 
   2   2   1       13.00        9.12      0.72 o 
   3   2   1     1489.67     1568.53      9.24 o 
   4   2   1      192.88      207.34      2.93 o 
   5   2   1     1161.50     1197.26      5.52 o 
   6   2   1       85.61       76.76      1.66 o 
   7   2   1      104.56      103.34      1.75 o 
   8   2   1     1001.91     1045.81      5.65 o 
   9   2   1       41.62       39.50      1.97 o 
  -9   3   1       79.06       84.01      3.00 o 
  -8   3   1        0.78       -1.75      1.77 o 
  -7   3   1        7.06        4.17      1.54 o 
  -6   3   1      220.30      250.02      6.22 o 
  -5   3   1      565.12      592.93      4.05 o 
  -4   3   1       79.83       85.88      1.36 o 
  -3   3   1      614.03      688.80      5.38 o 
  -2   3   1        3.19        1.12      0.75 o 
  -1   3   1      950.01      986.55      3.64 o 
   0   3   1     2578.23     2651.29     21.31 o 
   1   3   1     1240.72     1292.74     10.16 o 
   2   3   1      186.57      199.59      1.93 o 
   3   3   1      544.40      650.15      5.73 o 
   4   3   1      126.50      138.69      1.32 o 
   5   3   1      440.32      421.24      2.59 o 
   6   3   1       72.24       65.32      1.52 o 
   7   3   1       94.79       96.87      2.21 o 
   8   3   1        7.45       16.74      2.33 o 
   9   3   1       65.15       65.19      2.83 o 
  -9   4   1       14.95       17.40      2.51 o 
  -8   4   1      195.17      201.97      7.55 o 
  -7   4   1       75.69       76.97      2.06 o 
  -6   4   1       74.48       72.78      2.31 o 
  -5   4   1      560.91      535.21      2.49 o 
  -4   4   1       58.90       40.11      0.86 o 
  -3   4   1     2023.54     2088.55      3.28 o 
  -2   4   1      921.22      940.88      4.29 o 
  -1   4   1     4051.30     4182.29      8.50 o 
   0   4   1     4095.19     4441.99     29.43 o 
   1   4   1      864.77      969.57      7.55 o 
   2   4   1     1300.79     1237.33      5.97 o 
   3   4   1     6668.18     6973.63     18.59 o 
   4   4   1        0.07        1.46      0.63 o 
   5   4   1      299.43      296.77      1.83 o 
   6   4   1        0.25        1.51      1.44 o 
   7   4   1      333.44      323.55      5.83 o 
   8   4   1        0.03        2.44      2.02 o 
   9   4   1        0.89        3.28      3.40 o 
  -9   5   1       20.72       23.89      3.50 o 
  -8   5   1      205.65      210.16      9.77 o 
  -7   5   1       34.53       37.14      3.79 o 
  -6   5   1        5.90       10.00      1.55 o 
  -5   5   1      349.40      343.63      2.99 o 
  -4   5   1     2130.59     2269.14      4.43 o 
  -3   5   1      936.56      894.93      5.49 o 
  -2   5   1      961.40      985.02      2.74 o 
  -1   5   1      833.98      783.82      3.62 o 
   0   5   1     3298.59     3337.19     21.28 o 
   1   5   1     2639.64     2470.97      7.41 o 
   2   5   1       71.16       77.08      2.01 o 
   3   5   1     1549.17     1576.20      4.93 o 
   4   5   1      395.22      326.18      3.47 o 
   5   5   1        5.73        6.62      1.06 o 
   6   5   1      475.51      467.73      5.24 o 
   7   5   1        2.94        5.89      1.81 o 
   8   5   1        2.65        0.87      3.22 o 
   9   5   1       51.21       55.46      4.60 o 
  -9   6   1        0.99        4.52      2.92 o 
  -8   6   1       15.84       24.94      5.38 o 
  -7   6   1      553.30      548.58      4.71 o 
  -6   6   1      248.02      238.89      5.08 o 
  -5   6   1     1221.24     1176.92     14.11 o 
  -4   6   1     2824.72     2854.63     15.43 o 
  -3   6   1      303.36      294.51      2.54 o 
  -2   6   1      644.32      606.51      6.98 o 
  -1   6   1     1183.44     1182.79      3.35 o 
   0   6   1     3117.04     3120.07     16.03 o 
   1   6   1      688.05      704.91      6.63 o 
   2   6   1      233.07      255.20      2.14 o 
   3   6   1      267.19      291.96      2.82 o 
   4   6   1      442.62      437.51      3.39 o 
   5   6   1       35.54       34.66      3.14 o 
   6   6   1      167.23      171.94      2.82 o 
   7   6   1      470.31      472.22      6.81 o 
   8   6   1       52.75       51.86      3.69 o 
   9   6   1      388.54      396.69      7.36 o 
  -9   7   1       55.03       56.51      4.10 o 
  -8   7   1       55.90       63.07      9.25 o 
  -7   7   1       36.42       35.35      7.48 o 
  -6   7   1      134.44      133.98      4.89 o 
  -5   7   1       36.86       38.75      1.70 o 
  -4   7   1      256.08      263.68      3.88 o 
  -3   7   1     1972.49     1928.30     17.28 o 
  -2   7   1      125.57       99.74      0.94 o 
  -1   7   1      511.64      560.53      5.78 o 
   0   7   1      266.03      299.08      5.38 o 
   1   7   1     4353.27     4411.30      9.84 o 
   2   7   1      536.35      545.24      3.76 o 
   3   7   1      397.38      434.54      4.54 o 
   4   7   1      624.30      564.73      3.94 o 
   5   7   1        0.25       -1.58      1.58 o 
   6   7   1      367.96      340.06      6.77 o 
   7   7   1      106.96      117.63      4.27 o 
   8   7   1       31.27       32.22      3.34 o 
  -8   8   1        2.74       -0.22      2.99 o 
  -7   8   1        1.40        2.17      2.76 o 
  -6   8   1       35.59       35.94      2.18 o 
  -5   8   1       12.51        8.29      2.19 o 
  -4   8   1      511.14      503.27      8.63 o 
  -3   8   1      691.35      644.29     11.48 o 
  -2   8   1       24.15       22.63      0.97 o 
  -1   8   1     2057.97     1949.97     23.00 o 
   0   8   1      687.16      688.04      4.56 o 
   1   8   1       26.30       18.95      1.06 o 
   2   8   1     2315.96     2339.55     18.11 o 
   3   8   1      330.72      320.69      5.39 o 
   4   8   1      152.83      152.69      2.56 o 
   5   8   1       16.26       14.84      1.85 o 
   6   8   1      211.76      199.48      3.22 o 
   7   8   1        0.95        2.21      2.89 o 
   8   8   1       16.74       18.66      3.42 o 
  -8   9   1       17.81       18.57      3.16 o 
  -7   9   1      100.72       94.05      3.86 o 
  -6   9   1      237.15      244.81      5.21 o 
  -5   9   1        0.60       -0.71      1.74 o 
  -4   9   1       33.21       28.94      1.85 o 
  -3   9   1        7.72        9.37      0.92 o 
  -2   9   1      559.34      547.52      4.13 o 
  -1   9   1       97.49      101.92      1.62 o 
   0   9   1      130.21      134.99      1.52 o 
   1   9   1      672.72      640.64      3.12 o 
   2   9   1      358.74      345.75      2.25 o 
   3   9   1      490.18      473.64      8.94 o 
   4   9   1     1587.16     1522.75     17.18 o 
   5   9   1      614.86      614.59     20.27 o 
   6   9   1        0.80        2.36      2.03 o 
   7   9   1      181.25      182.43      4.83 o 
   8   9   1       13.01       16.94      3.36 o 
  -8  10   1        6.77        3.80      3.34 o 
  -7  10   1      106.89      113.59      4.24 o 
  -6  10   1      130.14      119.88      6.21 o 
  -5  10   1       16.44       18.11      1.92 o 
  -4  10   1      344.02      292.59      3.31 o 
  -3  10   1      524.06      542.15      6.02 o 
  -2  10   1      258.72      254.14      3.97 o 
  -1  10   1      444.86      437.46      5.45 o 
   0  10   1        7.94        8.23      1.77 o 
   1  10   1      108.08      115.03      3.31 o 
   2  10   1       35.06       30.46      1.22 o 
   3  10   1      163.94      156.35      2.48 o 
   4  10   1      160.31      150.42      2.78 o 
   5  10   1       50.37       55.04      2.29 o 
   6  10   1      284.76      275.23      3.77 o 
   7  10   1       28.93       35.12      3.60 o 
   8  10   1       28.91       29.33      3.79 o 
  -7  11   1       24.82       21.96      2.22 o 
  -6  11   1       28.06       27.73      2.93 o 
  -5  11   1       93.93       97.39      3.98 o 
  -4  11   1       32.88       39.07      3.54 o 
  -3  11   1      317.24      320.81      5.25 o 
  -2  11   1      213.24      203.97      2.75 o 
  -1  11   1        0.04        1.05      1.76 o 
   0  11   1      384.70      400.94      3.51 o 
   1  11   1       85.40       90.42      2.25 o 
   2  11   1        8.04        5.31      2.81 o 
   3  11   1      104.51      110.50      4.00 o 
   4  11   1      164.17      167.64      2.95 o 
   5  11   1      105.19       99.05      2.69 o 
   6  11   1       46.22       45.71      2.42 o 
   7  11   1        5.44       10.39      2.18 o 
  -7  12   1       13.48       13.79      3.22 o 
  -6  12   1        0.53       -3.41      3.41 o 
  -5  12   1        2.39        1.63      3.20 o 
  -4  12   1      640.50      624.84      7.47 o 
  -3  12   1       90.29       86.19      3.96 o 
  -2  12   1        3.60        0.89      1.74 o 
  -1  12   1      220.94      196.08      5.65 o 
   0  12   1       91.45       98.79      2.43 o 
   1  12   1       15.50       18.14      1.94 o 
   2  12   1      289.92      272.03      5.28 o 
   3  12   1       12.79       14.68      3.36 o 
   4  12   1        0.62       -0.07      3.41 o 
   5  12   1       13.35       14.81      3.56 o 
   6  12   1      136.04      128.20      4.81 o 
   7  12   1       22.10       20.08      2.39 o 
  -6  13   1       31.91       23.85      3.84 o 
  -5  13   1        8.88        6.54      3.29 o 
  -4  13   1       51.54       59.85      4.04 o 
  -3  13   1       16.14        9.85      3.34 o 
  -2  13   1        6.74        7.13      3.16 o 
  -1  13   1        1.00        1.25      3.25 o 
   0  13   1       83.60       91.28      2.50 o 
   1  13   1       24.76       20.76      2.08 o 
   2  13   1      542.68      532.70      6.92 o 
   3  13   1      226.97      259.30      5.60 o 
   4  13   1      116.51      105.29      4.65 o 
   5  13   1       49.88       55.26      3.94 o 
   6  13   1        2.12        4.07      3.33 o 
  -6  14   1       13.35       20.36      3.99 o 
  -5  14   1       73.96       81.05      4.47 o 
  -4  14   1       89.39      101.95      4.56 o 
  -3  14   1      312.22      313.07      5.96 o 
  -2  14   1       33.78       38.70      3.78 o 
  -1  14   1        6.35        4.58      1.95 o 
   0  14   1        3.87        8.16      2.03 o 
   1  14   1        7.25        9.32      2.10 o 
   2  14   1       18.39       19.70      3.66 o 
   3  14   1       98.38      114.37      4.60 o 
   4  14   1       36.28       44.28      3.94 o 
   5  14   1      123.72      146.76      5.28 o 
   6  14   1        9.02        5.53      4.00 o 
  -5  15   1       17.83       15.69      4.38 o 
  -4  15   1        4.32        6.33      3.93 o 
  -3  15   1       38.05       47.08      4.14 o 
  -2  15   1        1.47        2.10      3.23 o 
  -1  15   1        9.46        6.86      2.10 o 
   0  15   1       72.58       75.96      3.83 o 
   1  15   1       86.37       85.90      2.79 o 
   2  15   1       95.30       95.46      4.48 o 
   3  15   1       48.35       56.85      4.20 o 
   4  15   1       63.76       60.99      4.24 o 
   5  15   1        7.79       13.48      3.69 o 
  -4  16   1        0.01       -2.86      3.68 o 
  -3  16   1        0.02        1.14      3.56 o 
  -2  16   1      139.34      166.98      5.31 o 
  -1  16   1        4.97        9.92      2.28 o 
   0  16   1       73.62       84.97      3.04 o 
   1  16   1       32.61       36.56      3.64 o 
   2  16   1        3.36        6.91      3.50 o 
   3  16   1        8.34        2.29      3.57 o 
   4  16   1       58.35       63.01      4.73 o 
  -3  17   1       38.30       38.09      4.37 o 
  -2  17   1        8.89        5.42      3.86 o 
  -1  17   1       37.13       41.40      3.85 o 
   0  17   1       33.60       38.96      2.76 o 
   1  17   1       14.59       12.69      3.60 o 
   2  17   1        1.95        1.04      3.47 o 
   3  17   1       36.90       40.91      4.16 o 
   0  18   1       13.79       12.80      2.83 o 
  -9   0   2       44.28       62.35      3.76 o 
  -8   0   2      189.89      189.34      4.80 o 
  -7   0   2     1659.74     1636.75      7.24 o 
  -6   0   2        1.54        1.65      3.65 o 
  -5   0   2     3197.45     3183.37     17.65 o 
  -4   0   2     1826.53     1829.64     16.10 o 
  -3   0   2     8705.63     9255.18     27.05 o 
  -2   0   2    21067.96    20051.67    126.53 o 
  -1   0   2      240.05      313.04      1.74 o 
   0   0   2      940.00     1045.12      3.14 o 
   1   0   2     8848.89     8723.57     38.66 o 
   2   0   2    30816.75    30843.52     95.84 o 
   3   0   2     4862.95     4917.28     48.32 o 
   4   0   2      100.67      142.08      1.43 o 
   5   0   2     6545.15     6428.75     38.89 o 
   6   0   2       86.66      105.11      7.46 o 
   7   0   2       46.40       64.84      2.16 o 
   8   0   2      769.68      783.61      5.51 o 
   9   0   2       18.37       19.19      3.59 o 
  -9   1   2        3.33        7.74      3.52 o 
  -8   1   2       18.82       18.25      1.96 o 
  -7   1   2       46.62       46.54      1.94 o 
  -6   1   2      198.08      191.05      4.88 o 
  -5   1   2      121.60      123.54      2.02 o 
  -4   1   2        1.35        7.83      0.49 o 
  -3   1   2      889.30     1001.89      4.10 o 
  -2   1   2      269.53      223.79      2.66 o 
  -1   1   2    16283.19    16567.20     36.97 o 
   0   1   2     3473.38     3647.22     17.23 o 
   1   1   2     4045.50     4169.61     47.61 o 
   2   1   2       58.48       52.84      0.64 o 
   3   1   2      427.31      477.00      1.95 o 
   4   1   2      336.99      327.16      4.85 o 
   5   1   2      244.62      261.51      3.59 o 
   6   1   2     1241.69     1228.37      5.86 o 
   7   1   2       80.04       84.15      1.68 o 
   8   1   2      273.27      281.79      3.26 o 
   9   1   2       11.84        9.17      2.74 o 
  -9   2   2       21.47       23.65      3.05 o 
  -8   2   2      105.65      104.39      5.06 o 
  -7   2   2      109.71      101.40      2.13 o 
  -6   2   2        0.17        0.59      1.72 o 
  -5   2   2      733.17      745.30      6.35 o 
  -4   2   2      822.87      959.67      4.68 o 
  -3   2   2     1035.01     1188.68      2.69 o 
  -2   2   2     1009.81     1117.91      6.96 o 
  -1   2   2       78.26      104.23      0.93 o 
   0   2   2     1130.56     1087.03      5.72 o 
   1   2   2     8295.33     8471.20     31.38 o 
   2   2   2       62.13       66.18      1.71 o 
   3   2   2      358.82      336.66      4.09 o 
   4   2   2       63.87       62.73      1.09 o 
   5   2   2        4.30        4.59      1.16 o 
   6   2   2      248.91      242.26      2.46 o 
   7   2   2        7.96        7.44      1.43 o 
   8   2   2       88.00      101.40      3.09 o 
   9   2   2       27.72       23.97      2.44 o 
  -9   3   2       37.47       31.68      3.25 o 
  -8   3   2       23.81       19.02      1.79 o 
  -7   3   2        2.26        0.68      1.55 o 
  -6   3   2       49.34       49.11      1.91 o 
  -5   3   2     1862.94     1808.02      7.34 o 
  -4   3   2      911.68      832.55      5.77 o 
  -3   3   2      443.99      433.72      2.41 o 
  -2   3   2     3610.23     3591.93      8.16 o 
  -1   3   2     4044.50     4164.94      6.58 o 
   0   3   2    67724.00    55443.41    608.09 o 
   1   3   2     3032.18     2943.50      9.49 o 
   2   3   2      643.99      666.10      1.32 o 
   3   3   2     7373.04     7357.34     28.53 o 
   4   3   2     1567.38     1660.52      5.43 o 
   5   3   2       30.45       40.19      1.89 o 
   6   3   2        9.32        5.03      1.35 o 
   7   3   2      282.51      280.41      3.67 o 
   8   3   2       12.06       12.23      2.21 o 
   9   3   2        4.78        5.36      3.12 o 
  -9   4   2       38.42       44.32      2.67 o 
  -8   4   2       17.54       16.47      1.73 o 
  -7   4   2      168.38      172.37      2.47 o 
  -6   4   2      980.26      940.33      4.31 o 
  -5   4   2       12.05       15.21      0.89 o 
  -4   4   2        1.30        6.07      0.79 o 
  -3   4   2        4.14       10.56      0.67 o 
  -2   4   2       83.77       97.73      1.13 o 
  -1   4   2     2305.16     2517.79     11.88 o 
   0   4   2     3747.76     4015.42     22.00 o 
   1   4   2     2434.83     2572.71     26.03 o 
   2   4   2     4172.37     4312.85     20.05 o 
   3   4   2     1621.81     1692.60      4.44 o 
   4   4   2      648.43      639.55      4.03 o 
   5   4   2      112.90      105.70      1.63 o 
   6   4   2      558.74      546.53      4.31 o 
   7   4   2      165.85      165.70      3.06 o 
   8   4   2       62.51       67.30      2.65 o 
   9   4   2       63.83       61.53      4.25 o 
  -9   5   2       27.08       23.63      2.67 o 
  -8   5   2      143.75      140.15      5.20 o 
  -7   5   2      339.51      307.11      6.85 o 
  -6   5   2       85.12       74.44      1.96 o 
  -5   5   2       68.69       75.69      2.15 o 
  -4   5   2     1837.70     1922.19      8.85 o 
  -3   5   2       24.50       27.17      1.14 o 
  -2   5   2      123.30      137.59      0.85 o 
  -1   5   2     3210.80     3025.41      3.87 o 
   0   5   2      569.08      616.42      8.37 o 
   1   5   2      854.48      852.85      2.34 o 
   2   5   2     1641.08     1538.27      8.59 o 
   3   5   2      432.13      381.82      1.80 o 
   4   5   2       26.52       19.62      1.02 o 
   5   5   2      151.29      138.45      3.15 o 
   6   5   2        0.07        2.21      1.61 o 
   7   5   2      135.40      118.29      4.27 o 
   8   5   2        0.03       -2.42      3.42 o 
   9   5   2      108.18      123.45      5.37 o 
  -9   6   2        0.14        0.87      2.77 o 
  -8   6   2      116.98      116.81      3.83 o 
  -7   6   2        0.03       -0.19      2.03 o 
  -6   6   2      984.91      888.45     14.75 o 
  -5   6   2      161.01      163.67      1.96 o 
  -4   6   2      278.96      269.33      1.83 o 
  -3   6   2       73.70       66.01      1.36 o 
  -2   6   2      672.71      631.30      2.35 o 
  -1   6   2        0.67        1.28      0.42 o 
   0   6   2     2419.64     2526.51     12.08 o 
   1   6   2      924.66      927.66      7.20 o 
   2   6   2      191.55      202.43      2.85 o 
   3   6   2       98.84      101.28      1.33 o 
   4   6   2       42.84       38.18      1.62 o 
   5   6   2      584.13      554.45      4.10 o 
   6   6   2        6.87        5.46      2.18 o 
   7   6   2       65.14       57.85      3.82 o 
   8   6   2       19.84       16.50      3.36 o 
  -9   7   2       61.80       78.21      3.05 o 
  -8   7   2        9.43       14.53      2.33 o 
  -7   7   2       27.12       22.07      5.60 o 
  -6   7   2      160.51      180.07      2.45 o 
  -5   7   2       14.68       19.49      1.12 o 
  -4   7   2      421.89      403.17      2.32 o 
  -3   7   2      149.53      150.82      2.28 o 
  -2   7   2     1494.93     1428.71     10.45 o 
  -1   7   2      788.46      750.66      6.07 o 
   0   7   2      244.73      188.76      2.88 o 
   1   7   2     1352.32     1347.78     10.33 o 
   2   7   2     2043.67     2057.05      3.86 o 
   3   7   2      567.05      568.74      9.04 o 
   4   7   2        7.42        9.91      1.49 o 
   5   7   2      177.14      168.04      2.73 o 
   6   7   2       54.84       53.74      2.75 o 
   7   7   2        7.92        5.46      3.40 o 
   8   7   2        0.22        0.22      3.31 o 
  -8   8   2       72.64       77.21      8.04 o 
  -7   8   2       97.84       83.49      3.08 o 
  -6   8   2      909.87      933.89      8.28 o 
  -5   8   2       99.16       94.83      1.87 o 
  -4   8   2        0.01        1.60      0.99 o 
  -3   8   2     2526.87     2591.71     15.65 o 
  -2   8   2     1498.07     1517.67      4.15 o 
  -1   8   2      362.14      363.46      1.99 o 
   0   8   2       25.56       25.82      0.77 o 
   1   8   2     5829.44     5526.79     12.67 o 
   2   8   2        3.66        4.88      1.02 o 
   3   8   2      561.81      515.68     26.46 o 
   4   8   2      546.99      524.28      4.05 o 
   5   8   2       48.00       46.93      2.10 o 
   6   8   2      578.57      544.45      4.71 o 
   7   8   2      155.72      154.35      4.96 o 
   8   8   2      112.36      113.12      4.81 o 
  -8   9   2        1.69       -2.78      2.78 o 
  -7   9   2       16.14       14.07      3.06 o 
  -6   9   2       87.45       93.55      3.03 o 
  -5   9   2       11.89       16.13      1.94 o 
  -4   9   2      205.79      202.96      6.52 o 
  -3   9   2      156.51      165.25      2.30 o 
  -2   9   2       58.13       61.82      3.14 o 
  -1   9   2      938.35     1008.48      9.20 o 
   0   9   2      120.31      123.23      1.49 o 
   1   9   2      123.57      126.62      1.89 o 
   2   9   2       10.11       11.44      1.08 o 
   3   9   2        6.20        6.53      1.62 o 
   4   9   2      115.93      120.06      5.73 o 
   5   9   2       83.70       74.81      7.31 o 
   6   9   2        0.01        1.94      2.08 o 
   7   9   2       12.84       14.03      3.65 o 
   8   9   2       15.65        7.99      3.36 o 
  -8  10   2        0.09       -0.59      2.93 o 
  -7  10   2       90.55       88.32      3.77 o 
  -6  10   2       39.90       34.53      2.20 o 
  -5  10   2       22.32       20.88      1.96 o 
  -4  10   2     1111.56     1131.80      8.72 o 
  -3  10   2       82.64       81.38      3.44 o 
  -2  10   2      155.70      151.91      2.38 o 
  -1  10   2        0.43        0.67      1.00 o 
   0  10   2      390.43      417.80      9.53 o 
   1  10   2       21.84       19.01      1.10 o 
   2  10   2       56.79       54.08      1.41 o 
   3  10   2       38.90       35.06      1.86 o 
   4  10   2      485.26      471.31     14.43 o 
   5  10   2       32.72       35.02      3.66 o 
   6  10   2       24.85       20.52      4.01 o 
   7  10   2      310.97      305.21      6.06 o 
  -7  11   2       12.19       11.86      3.41 o 
  -6  11   2        2.33       -1.95      3.36 o 
  -5  11   2       41.96       41.00      3.60 o 
  -4  11   2      897.97      883.07      8.33 o 
  -3  11   2      229.20      216.00      4.69 o 
  -2  11   2      466.07      448.18      3.71 o 
  -1  11   2     1980.14     1928.92      7.10 o 
   0  11   2       33.10       27.53      1.85 o 
   1  11   2      368.75      311.59      3.50 o 
   2  11   2      708.45      734.46     25.88 o 
   3  11   2        0.03       -1.66      1.66 o 
   4  11   2      582.60      552.65      4.60 o 
   5  11   2        1.70       -0.14      2.04 o 
   6  11   2      133.55      132.65      3.69 o 
   7  11   2       11.26       10.01      2.40 o 
  -7  12   2        2.16        3.61      3.13 o 
  -6  12   2       14.90        9.11      3.31 o 
  -5  12   2       41.91       46.29      4.05 o 
  -4  12   2       43.06       40.40      3.66 o 
  -3  12   2        5.90        1.54      3.22 o 
  -2  12   2       86.87       94.83      2.33 o 
  -1  12   2       92.28       86.20      2.43 o 
   0  12   2      118.87      113.63      2.51 o 
   1  12   2       31.39       34.88      2.11 o 
   2  12   2      553.27      583.50      6.97 o 
   3  12   2        4.09        3.34      3.12 o 
   4  12   2        9.78        4.23      3.64 o 
   5  12   2       73.32       94.44      4.44 o 
   6  12   2        1.10        0.83      3.55 o 
  -6  13   2       29.00       31.14      4.00 o 
  -5  13   2       10.59        8.04      3.72 o 
  -4  13   2       30.36       36.75      3.78 o 
  -3  13   2       40.26       35.71      3.64 o 
  -2  13   2       22.57       15.39      3.05 o 
  -1  13   2       37.09       30.78      3.75 o 
   0  13   2       28.87       30.10      2.13 o 
   1  13   2        1.65        0.29      1.98 o 
   2  13   2       10.01        8.19      3.34 o 
   3  13   2       45.93       43.49      3.93 o 
   4  13   2        2.15       -3.44      3.70 o 
   5  13   2       13.83       22.47      3.67 o 
   6  13   2        3.37        5.12      3.79 o 
  -6  14   2       48.98       53.38      4.45 o 
  -5  14   2       88.02       78.39      4.60 o 
  -4  14   2       53.39       57.98      4.14 o 
  -3  14   2       89.90       86.71      4.22 o 
  -2  14   2       28.42       26.87      3.32 o 
  -1  14   2        6.42        2.57      1.95 o 
   0  14   2       50.58       53.56      2.44 o 
   1  14   2      192.42      199.63      4.53 o 
   2  14   2      182.88      166.20      4.99 o 
   3  14   2       29.15       24.77      3.86 o 
   4  14   2       17.91       22.00      4.12 o 
   5  14   2       21.61       15.84      3.66 o 
  -5  15   2       14.98       13.16      4.17 o 
  -4  15   2       11.54       11.54      3.94 o 
  -3  15   2      203.55      229.92      5.61 o 
  -2  15   2       82.05       84.72      4.31 o 
  -1  15   2       51.03       47.66      2.45 o 
   0  15   2      105.82      122.14      4.57 o 
   1  15   2       80.23       78.21      3.68 o 
   2  15   2       67.63       68.11      4.26 o 
   3  15   2      139.04      170.34      5.47 o 
   4  15   2       23.56       24.96      4.29 o 
   5  15   2       10.56       11.16      4.11 o 
  -4  16   2       15.49       15.44      4.06 o 
  -3  16   2       22.99       23.68      3.79 o 
  -2  16   2       35.11       45.53      4.22 o 
  -1  16   2       60.47       62.79      4.48 o 
   0  16   2       67.83       64.23      2.88 o 
   1  16   2       61.98       58.67      3.95 o 
   2  16   2       16.49       18.05      3.94 o 
   3  16   2       21.12       24.68      4.37 o 
   4  16   2        2.42        5.34      4.02 o 
  -3  17   2        0.01        1.99      3.61 o 
  -2  17   2       38.03       36.60      4.15 o 
  -1  17   2        8.55        5.10      3.65 o 
   0  17   2        0.34        2.90      3.59 o 
   1  17   2       13.55       12.16      3.58 o 
   2  17   2        9.75        5.85      4.07 o 
  -9   1   3       31.18       37.72      2.61 o 
  -8   1   3      149.40      159.27      3.93 o 
  -7   1   3        0.67        1.97      2.00 o 
  -6   1   3      190.58      201.91      2.77 o 
  -5   1   3     1601.57     1635.57      7.43 o 
  -4   1   3      113.64      118.24      1.93 o 
  -3   1   3     4812.59     4988.00     14.33 o 
  -2   1   3     2182.14     2138.07      5.97 o 
  -1   1   3        1.09        4.59      0.38 o 
   0   1   3     4585.21     4774.06     10.15 o 
   1   1   3      173.36      146.53      1.24 o 
   2   1   3      240.54      260.20      4.56 o 
   3   1   3      705.36      771.78      4.39 o 
   4   1   3       28.51       31.70      1.33 o 
   5   1   3      336.91      352.24      3.34 o 
   6   1   3      130.31      131.81      6.38 o 
   7   1   3       72.89       63.54      2.44 o 
   8   1   3      253.75      282.01      4.39 o 
   9   1   3       62.37       64.99      5.57 o 
  -9   2   3        0.65        0.79      2.18 o 
  -8   2   3      156.06      170.95      4.98 o 
  -7   2   3      698.77      746.35      7.98 o 
  -6   2   3        2.45       -0.22      1.39 o 
  -5   2   3      491.44      466.31      4.99 o 
  -4   2   3     3138.74     3495.26      6.32 o 
  -3   2   3     2449.59     2685.88      4.23 o 
  -2   2   3      377.72      334.11      4.84 o 
  -1   2   3     4451.73     4452.95     14.22 o 
   0   2   3     2503.02     2606.26      9.71 o 
   1   2   3     1627.39     1640.77      3.57 o 
   2   2   3     1136.08     1149.73      6.29 o 
   3   2   3     1257.10     1340.80      9.44 o 
   4   2   3       71.48       57.89      1.53 o 
   5   2   3       87.30       95.88      3.12 o 
   6   2   3     1030.74     1027.47      6.88 o 
   7   2   3        0.16        3.14      1.90 o 
   8   2   3       32.58       32.53      2.47 o 
   9   2   3        6.84        7.81      2.52 o 
  -9   3   3        7.83        8.54      2.27 o 
  -8   3   3       75.79       83.63      3.99 o 
  -7   3   3      711.65      726.68      9.76 o 
  -6   3   3       94.53       79.88      1.91 o 
  -5   3   3      114.60      110.34      2.33 o 
  -4   3   3      195.76      190.00      3.62 o 
  -3   3   3      627.21      738.29      2.21 o 
  -2   3   3      287.01      346.83      2.41 o 
  -1   3   3     1000.56     1041.81      3.84 o 
   0   3   3     2130.88     2221.88     11.01 o 
   1   3   3      481.79      532.53      5.14 o 
   2   3   3     3107.91     3413.05     15.03 o 
   3   3   3      373.97      435.07      2.89 o 
   4   3   3      839.34      852.79      4.19 o 
   5   3   3        2.81        4.43      1.01 o 
   6   3   3       71.32       63.27      3.00 o 
   7   3   3      438.19      438.96      4.43 o 
   8   3   3       21.24       21.66      2.34 o 
   9   3   3      206.35      221.33      6.07 o 
  -9   4   3       13.41        9.38      2.34 o 
  -8   4   3       21.53       19.63      1.73 o 
  -7   4   3      191.65      195.87      5.46 o 
  -6   4   3      216.46      220.15      2.51 o 
  -5   4   3      271.74      254.88      1.87 o 
  -4   4   3      563.45      559.91      2.54 o 
  -3   4   3     2130.97     2087.13      5.47 o 
  -2   4   3      169.49      142.36      2.72 o 
  -1   4   3        6.75       10.97      1.09 o 
   0   4   3     9358.29     9163.18     61.93 o 
   1   4   3     1361.36     1335.53      5.16 o 
   2   4   3      502.26      546.90      3.16 o 
   3   4   3       29.09       13.22      0.63 o 
   4   4   3      409.93      373.86      5.37 o 
   5   4   3      461.86      464.70      4.63 o 
   6   4   3       41.49       52.64      2.14 o 
   7   4   3        8.11        7.18      2.00 o 
   8   4   3       59.65       59.32      3.92 o 
   9   4   3        0.68        4.79      3.95 o 
  -9   5   3        2.11        5.32      3.69 o 
  -8   5   3      104.88      105.23      2.98 o 
  -7   5   3        1.72        0.92      1.60 o 
  -6   5   3     1069.95     1082.94      9.27 o 
  -5   5   3      136.50      160.25      3.23 o 
  -4   5   3       34.17       42.71      2.53 o 
  -3   5   3     1727.65     1629.90      4.08 o 
  -2   5   3      370.82      376.09      4.51 o 
  -1   5   3      859.57      813.54      9.28 o 
   0   5   3        6.56       13.37      0.67 o 
   1   5   3     1007.57     1019.20      8.53 o 
   2   5   3      953.14      888.61      3.24 o 
   3   5   3      564.83      527.89      2.07 o 
   4   5   3        0.08       -0.22      1.03 o 
   5   5   3      117.00      125.31      1.85 o 
   6   5   3      707.26      727.34      7.64 o 
   7   5   3        4.18        1.40      3.07 o 
   8   5   3      355.74      369.91      6.95 o 
  -9   6   3      163.71      189.76      3.81 o 
  -8   6   3        0.55        1.33      2.10 o 
  -7   6   3       18.32       17.83      1.66 o 
  -6   6   3      647.71      655.03      3.56 o 
  -5   6   3      112.12      108.16      2.03 o 
  -4   6   3        0.05       -0.47      1.10 o 
  -3   6   3        1.46        2.53      0.50 o 
  -2   6   3      747.50      792.06     10.34 o 
  -1   6   3       50.35       52.00      0.66 o 
   0   6   3       46.38       35.79      0.82 o 
   1   6   3      136.63      164.28      2.44 o 
   2   6   3      790.50      775.16     12.86 o 
   3   6   3        1.48        3.83      1.14 o 
   4   6   3       77.39       73.59      2.70 o 
   5   6   3      683.93      653.32      7.11 o 
   6   6   3       26.28       26.52      3.02 o 
   7   6   3      145.35      146.44      4.91 o 
   8   6   3       47.77       56.15      4.00 o 
  -9   7   3       38.04       46.50      2.75 o 
  -8   7   3       46.10       49.90      2.51 o 
  -7   7   3      180.65      183.50      3.18 o 
  -6   7   3      546.04      530.08      5.63 o 
  -5   7   3       89.15       83.18      1.47 o 
  -4   7   3      459.47      447.17      2.73 o 
  -3   7   3       35.04       35.45      1.38 o 
  -2   7   3      940.28      943.19      4.95 o 
  -1   7   3     2061.42     2080.56      8.09 o 
   0   7   3      992.58     1122.69     17.16 o 
   1   7   3      315.43      339.60      5.89 o 
   2   7   3     1326.58     1315.63      4.75 o 
   3   7   3     1147.18     1138.21      7.12 o 
   4   7   3      224.52      221.28      2.85 o 
   5   7   3       47.08       47.93      2.06 o 
   6   7   3      126.57      137.45      2.85 o 
   7   7   3        3.44        2.94      3.41 o 
   8   7   3       71.28       67.94      4.11 o 
  -8   8   3       32.40       29.42      2.37 o 
  -7   8   3        1.80        1.97      1.94 o 
  -6   8   3        6.04        5.64      1.66 o 
  -5   8   3      147.82      135.28      1.72 o 
  -4   8   3       38.64       36.08      1.84 o 
  -3   8   3      577.01      534.18      8.62 o 
  -2   8   3       58.21       51.26      2.16 o 
  -1   8   3      205.31      166.78      1.70 o 
   0   8   3     1610.67     1621.29      7.90 o 
   1   8   3       61.08       51.10      3.15 o 
   2   8   3       11.21        9.92      1.04 o 
   3   8   3        1.50        0.06      1.76 o 
   4   8   3      683.27      676.79      5.89 o 
   5   8   3       91.24       83.07      3.38 o 
   6   8   3        5.88       10.79      2.14 o 
   7   8   3       40.52       41.93      4.06 o 
   8   8   3        8.33        1.97      3.25 o 
  -8   9   3        0.33        1.04      2.05 o 
  -7   9   3      106.51      107.56      6.67 o 
  -6   9   3       77.36       83.25      2.04 o 
  -5   9   3       31.78       31.60      1.58 o 
  -4   9   3     2155.35     2097.90      7.28 o 
  -3   9   3      716.49      718.14      4.75 o 
  -2   9   3      307.78      290.92      4.79 o 
  -1   9   3      890.57      864.68      3.16 o 
   0   9   3       77.22       74.54      2.05 o 
   1   9   3      117.12      120.72      1.63 o 
   2   9   3      159.18      143.20      1.81 o 
   3   9   3      223.93      241.60      7.42 o 
   4   9   3       25.72       25.81      2.10 o 
   5   9   3       17.78       17.27      2.06 o 
   6   9   3      242.94      208.62      5.66 o 
   7   9   3      261.60      268.06      6.12 o 
  -8  10   3      105.48       94.34      4.23 o 
  -7  10   3        1.07       -1.97      1.97 o 
  -6  10   3       25.41       27.59      1.97 o 
  -5  10   3      138.39      159.39      2.84 o 
  -4  10   3      291.36      250.81      5.04 o 
  -3  10   3      368.25      332.76      5.10 o 
  -2  10   3       36.46       29.75      1.72 o 
  -1  10   3       49.34       51.91      1.99 o 
   0  10   3      105.56      100.26      2.48 o 
   1  10   3      286.04      300.53      2.31 o 
   2  10   3      653.94      626.52      8.36 o 
   3  10   3      124.02      111.30      4.06 o 
   4  10   3      378.50      373.03      6.94 o 
   5  10   3       95.15       81.18      2.60 o 
   6  10   3       27.87       35.93      6.67 o 
   7  10   3       53.61       46.04      3.73 o 
  -7  11   3       47.05       53.82      3.61 o 
  -6  11   3       21.10       14.07      3.27 o 
  -5  11   3        1.00       -0.41      3.11 o 
  -4  11   3        0.58       -2.40      3.35 o 
  -3  11   3        7.59        2.50      3.14 o 
  -2  11   3       19.21       14.48      2.61 o 
  -1  11   3      457.57      428.36      8.66 o 
   0  11   3        8.29        9.52      1.71 o 
   1  11   3        5.10       10.62      1.88 o 
   2  11   3      576.48      580.15      8.80 o 
   3  11   3       61.48       64.48      2.87 o 
   4  11   3        0.18       -1.70      2.24 o 
   5  11   3       90.08       92.05      2.74 o 
   6  11   3       45.65       43.82      2.69 o 
   7  11   3        3.66       -1.39      3.59 o 
  -7  12   3        0.20       -0.08      3.20 o 
  -6  12   3       21.43       17.42      3.70 o 
  -5  12   3       12.01       14.87      3.55 o 
  -4  12   3       24.14       19.07      3.46 o 
  -3  12   3       54.76       54.97      3.64 o 
  -2  12   3       31.51       27.17      1.91 o 
  -1  12   3       99.94       97.87      2.48 o 
   0  12   3        0.01        0.74      1.84 o 
   1  12   3      629.04      635.72      5.06 o 
   2  12   3        3.38        0.48      3.31 o 
   3  12   3        3.69       -2.30      3.25 o 
   4  12   3      406.89      383.06     11.74 o 
   5  12   3       42.00       43.27      3.71 o 
   6  12   3       27.32       21.47      2.44 o 
  -6  13   3        1.81       -2.68      3.35 o 
  -5  13   3       57.79       70.33      4.27 o 
  -4  13   3       59.38       58.33      3.93 o 
  -3  13   3       27.33       20.96      3.48 o 
  -2  13   3      102.12      101.73      4.00 o 
  -1  13   3       40.00       37.99      2.19 o 
   0  13   3        5.24        3.50      1.91 o 
   1  13   3      182.32      186.16      3.50 o 
   2  13   3      228.29      225.25      5.33 o 
   3  13   3       34.83       21.32      3.73 o 
   4  13   3       68.07       63.62      4.18 o 
   5  13   3       40.17       43.32      4.23 o 
   6  13   3       71.63       70.14      4.27 o 
  -6  14   3       42.52       41.71      4.29 o 
  -5  14   3       13.35       14.21      4.09 o 
  -4  14   3       28.38       26.20      3.55 o 
  -3  14   3       38.83       32.20      3.50 o 
  -2  14   3        4.29        1.97      2.99 o 
  -1  14   3       17.36       16.22      2.15 o 
   0  14   3      130.67      130.17      2.97 o 
   1  14   3       20.53       22.19      2.26 o 
   2  14   3        3.54       -0.06      3.35 o 
   3  14   3       13.19       14.63      3.71 o 
   4  14   3        2.38        1.75      3.62 o 
   5  14   3        2.37        0.04      4.04 o 
  -5  15   3       56.32       57.55      4.57 o 
  -4  15   3        0.86       -3.30      3.64 o 
  -3  15   3        2.83        0.67      3.31 o 
  -2  15   3       76.57       86.05      4.18 o 
  -1  15   3       78.44       72.44      3.05 o 
   0  15   3        0.00       -2.32      2.32 o 
   1  15   3        0.11       -2.23      2.23 o 
   2  15   3       31.95       26.26      4.00 o 
   3  15   3       37.01       37.48      3.96 o 
   4  15   3       11.65        6.33      3.70 o 
  -4  16   3        8.24       12.28      4.14 o 
  -3  16   3        5.90        7.83      3.53 o 
  -2  16   3        0.91       -1.64      3.48 o 
  -1  16   3        0.80        0.62      2.29 o 
   0  16   3       36.13       44.94      2.87 o 
   1  16   3        3.22       -0.30      3.44 o 
   2  16   3       13.27       11.90      3.67 o 
   3  16   3      140.76      159.19      5.59 o 
  -3  17   3      101.55      102.02      4.80 o 
  -2  17   3       75.16       74.74      4.34 o 
  -1  17   3       63.72       63.80      4.41 o 
   0  17   3       25.45       27.59      3.76 o 
   1  17   3       23.66       30.09      4.32 o 
   2  17   3        0.16       -0.05      3.55 o 
  -9   0   4      177.48      156.40      4.82 o 
  -8   0   4        0.58       -2.88      3.06 o 
  -7   0   4       51.17       50.09      3.50 o 
  -6   0   4      479.71      458.37      5.52 o 
  -5   0   4     1571.93     1445.51      8.46 o 
  -4   0   4      122.43      111.96      3.37 o 
  -3   0   4      349.81      341.48      3.44 o 
  -2   0   4     4182.76     4095.00      8.63 o 
  -1   0   4     9764.29    10473.40    210.43 o 
   0   0   4     7771.31     7515.92     11.92 o 
   1   0   4     4500.71     4009.28      9.01 o 
   2   0   4     3255.66     3383.44     22.24 o 
   3   0   4     9850.66    10228.42     18.35 o 
   4   0   4      485.54      543.28      5.09 o 
   5   0   4      122.37      126.07      3.33 o 
   6   0   4      226.83      220.19      4.52 o 
   7   0   4      359.21      369.89      5.94 o 
   8   0   4        1.18        1.80      3.34 o 
   9   0   4       39.83       43.99      4.27 o 
  -9   1   4        0.44        1.56      2.32 o 
  -8   1   4       22.44       17.06      3.53 o 
  -7   1   4      155.53      140.27      3.00 o 
  -6   1   4      282.58      275.20      3.19 o 
  -5   1   4      106.95       98.34      1.52 o 
  -4   1   4       17.22       28.06      1.04 o 
  -3   1   4      408.18      393.09      3.13 o 
  -2   1   4       38.54       35.37      0.67 o 
  -1   1   4      413.43      466.75      3.92 o 
   0   1   4      143.25      135.53      1.33 o 
   1   1   4      523.25      505.26      5.39 o 
   2   1   4      842.83      932.51      2.77 o 
   3   1   4     3026.14     3170.79      5.58 o 
   4   1   4       74.89       73.38      1.70 o 
   5   1   4       45.92       43.15      1.84 o 
   6   1   4       65.93       62.26      2.25 o 
   7   1   4       22.69       22.64      2.19 o 
   8   1   4      101.18      101.74      3.74 o 
   9   1   4      154.69      171.50      3.95 o 
  -9   2   4        0.65       -0.55      2.49 o 
  -8   2   4       52.08       35.46      2.38 o 
  -7   2   4       83.89       82.86      2.73 o 
  -6   2   4       30.39       27.02      1.92 o 
  -5   2   4       33.16       34.05      0.98 o 
  -4   2   4     1167.89     1338.33      6.79 o 
  -3   2   4       22.27       28.56      0.83 o 
  -2   2   4      965.46     1004.61      3.13 o 
  -1   2   4      335.20      348.75      1.53 o 
   0   2   4       48.75       62.50      1.05 o 
   1   2   4      226.80      221.41      2.35 o 
   2   2   4      111.14      134.87      1.31 o 
   3   2   4        8.77       17.72      1.20 o 
   4   2   4      764.95      751.77      4.14 o 
   5   2   4      324.67      312.67      3.23 o 
   6   2   4      194.68      198.75      3.05 o 
   7   2   4       28.60       29.17      2.95 o 
   8   2   4       83.33       81.76      6.57 o 
  -9   3   4        8.28       10.41      2.34 o 
  -8   3   4       78.76       87.35      2.80 o 
  -7   3   4      941.30      875.61     19.07 o 
  -6   3   4        0.22        2.34      1.72 o 
  -5   3   4      298.81      318.33      2.68 o 
  -4   3   4     3119.07     3167.83     12.96 o 
  -3   3   4     3277.45     3249.60     22.50 o 
  -2   3   4      884.23      889.75     15.25 o 
  -1   3   4      736.76      713.76      9.64 o 
   0   3   4     1457.44     1403.12     11.91 o 
   1   3   4     2959.85     3111.58      8.60 o 
   2   3   4     2284.33     2404.10     14.64 o 
   3   3   4     1446.64     1473.08      9.45 o 
   4   3   4       19.47       18.51      5.15 o 
   5   3   4     2136.26     2199.88     16.14 o 
   6   3   4       61.23       56.66      2.21 o 
   7   3   4        0.01       -0.06      1.87 o 
   8   3   4      314.27      330.65      4.45 o 
  -9   4   4        9.32        6.15      3.61 o 
  -8   4   4        7.96       17.03      2.24 o 
  -7   4   4       13.47        7.16      2.21 o 
  -6   4   4      132.65      135.29      2.65 o 
  -5   4   4       70.24       84.96      1.52 o 
  -4   4   4      310.90      314.34      3.22 o 
  -3   4   4        9.10        7.27      0.59 o 
  -2   4   4        1.99        4.00      0.87 o 
  -1   4   4     2675.91     2631.36     13.66 o 
   0   4   4       18.91        7.50      0.64 o 
   1   4   4      344.32      299.67      4.60 o 
   2   4   4      469.53      500.33      3.41 o 
   3   4   4      520.50      517.57      4.34 o 
   4   4   4       21.65       18.47      1.29 o 
   5   4   4        1.31        2.50      1.49 o 
   6   4   4       86.41       82.51      2.41 o 
   7   4   4        0.78        1.19      3.06 o 
   8   4   4       86.06       96.00      4.77 o 
  -9   5   4       29.19       25.79      3.97 o 
  -8   5   4       37.83       36.89      2.44 o 
  -7   5   4      108.16       89.42      2.64 o 
  -6   5   4      355.65      341.05     11.39 o 
  -5   5   4       12.08        9.61      1.21 o 
  -4   5   4      593.14      673.18      3.76 o 
  -3   5   4      229.53      222.60      4.21 o 
  -2   5   4     1630.86     1827.27      8.70 o 
  -1   5   4        4.77        3.21      0.40 o 
   0   5   4     3290.80     3394.31     26.53 o 
   1   5   4     3771.18     3723.29     10.63 o 
   2   5   4       91.99       98.80      1.83 o 
   3   5   4        1.99        2.46      0.75 o 
   4   5   4      214.88      217.53      3.87 o 
   5   5   4        0.98       -1.01      2.45 o 
   6   5   4      112.98      129.05      4.30 o 
   7   5   4        3.58        4.46      3.08 o 
   8   5   4       16.08       17.75      3.49 o 
  -9   6   4       15.86       13.36      3.90 o 
  -8   6   4        0.79       -0.33      1.99 o 
  -7   6   4        5.06        3.96      2.56 o 
  -6   6   4        2.45        4.16      1.57 o 
  -5   6   4      328.49      295.00      2.74 o 
  -4   6   4       22.60       21.63      1.55 o 
  -3   6   4      397.72      385.22      6.81 o 
  -2   6   4      855.35      810.64      7.62 o 
  -1   6   4     3205.71     3318.07     18.08 o 
   0   6   4     1158.27     1089.03     15.65 o 
   1   6   4     1062.89     1120.03     10.35 o 
   2   6   4      460.85      478.24      6.36 o 
   3   6   4      397.65      420.85      5.74 o 
   4   6   4       60.78       55.42      2.81 o 
   5   6   4      138.13      126.48      3.67 o 
   6   6   4        3.76        2.36      1.89 o 
   7   6   4       18.90       18.26      3.66 o 
   8   6   4       14.58        9.64      3.70 o 
  -9   7   4      102.00      104.65      4.45 o 
  -7   7   4        0.65       -0.47      3.09 o 
  -6   7   4      246.98      242.56      2.68 o 
  -5   7   4      165.34      168.87      2.14 o 
  -4   7   4     1208.54     1249.95      6.10 o 
  -3   7   4      414.09      379.09      2.96 o 
  -2   7   4        1.26        2.68      2.48 o 
  -1   7   4      272.41      310.40      4.14 o 
   0   7   4     1953.21     2116.17      5.32 o 
   1   7   4       46.17       55.61      3.74 o 
   2   7   4      177.11      161.18      1.64 o 
   3   7   4      112.47      101.08      2.90 o 
   4   7   4      448.65      443.92      5.40 o 
   5   7   4       46.64       47.79      2.15 o 
   6   7   4       43.53       46.98      2.28 o 
   7   7   4      227.40      212.57      5.62 o 
   8   7   4        0.86       -3.79      3.79 o 
  -8   8   4      182.51      171.44      4.92 o 
  -7   8   4       16.46       11.19      3.10 o 
  -6   8   4        2.55        2.19      1.38 o 
  -5   8   4      377.34      398.80      2.95 o 
  -4   8   4     1051.44     1078.41      5.23 o 
  -3   8   4       78.31       79.10      2.73 o 
  -2   8   4        0.65        0.29      1.02 o 
  -1   8   4     2228.10     2106.09      9.67 o 
   0   8   4       73.66       85.04      7.33 o 
   1   8   4       73.53       72.44      2.40 o 
   2   8   4     1759.28     1711.25     10.39 o 
   3   8   4      104.52       82.84      2.85 o 
   4   8   4      183.26      150.53      7.01 o 
   5   8   4       94.16       98.96      3.00 o 
   6   8   4       16.44       11.30      2.15 o 
   7   8   4       52.86       48.86      4.19 o 
  -8   9   4        0.42        1.92      3.19 o 
  -7   9   4        1.49        0.13      2.99 o 
  -6   9   4      407.07      370.69      3.16 o 
  -5   9   4       12.56       10.94      1.95 o 
  -4   9   4        9.23        9.03      1.85 o 
  -3   9   4        1.35       -0.99      2.78 o 
  -2   9   4       46.68       49.18      2.79 o 
  -1   9   4        1.65       -1.02      2.29 o 
   0   9   4       60.92       68.55      1.52 o 
   1   9   4        4.59        1.89      4.02 o 
   2   9   4     1353.73     1310.38      5.24 o 
   3   9   4       35.88       34.73      1.94 o 
   4   9   4       38.90       33.35      2.10 o 
   5   9   4        1.35        1.15      2.02 o 
   6   9   4       52.60       42.62      2.53 o 
   7   9   4      133.39      113.68      4.67 o 
  -8  10   4       31.81       37.21      3.51 o 
  -7  10   4       16.29       19.13      4.56 o 
  -6  10   4       28.11       29.12      2.28 o 
  -5  10   4       34.27       35.40      2.17 o 
  -4  10   4       24.46       20.57      4.78 o 
  -3  10   4        0.70       -2.00      2.81 o 
  -2  10   4      421.01      406.22      3.52 o 
  -1  10   4      461.25      432.51     10.29 o 
   0  10   4      255.78      243.59      2.99 o 
   1  10   4      374.38      378.45      8.71 o 
   2  10   4      399.35      371.27      2.84 o 
   3  10   4      172.35      174.42      5.50 o 
   4  10   4       22.08       19.57      2.70 o 
   5  10   4      146.86      148.30      3.10 o 
   6  10   4        0.04        0.32      2.28 o 
   7  10   4        0.08        1.03      3.36 o 
  -7  11   4        3.65       -0.24      3.30 o 
  -6  11   4      231.65      235.39      3.47 o 
  -5  11   4      406.09      400.34      6.12 o 
  -4  11   4      102.70       85.01      4.14 o 
  -3  11   4     1170.01     1133.10      9.02 o 
  -2  11   4        5.21        3.08      1.62 o 
  -1  11   4       32.57       37.91      2.04 o 
   0  11   4       69.79       76.14      2.28 o 
   1  11   4     1696.39     1659.73     18.79 o 
   2  11   4       12.08        6.51      1.84 o 
   3  11   4       22.49       16.31      1.90 o 
   4  11   4      223.23      244.74      7.82 o 
   5  11   4        0.38        0.34      2.03 o 
   6  11   4      353.52      328.52      4.39 o 
  -7  12   4        0.00       -3.46      3.46 o 
  -6  12   4        5.62        4.96      3.22 o 
  -5  12   4        1.08       -0.01      3.32 o 
  -4  12   4       54.08       54.61      3.82 o 
  -3  12   4       56.74       52.77      3.64 o 
  -2  12   4       28.69       32.03      2.63 o 
  -1  12   4        0.37       -0.12      1.87 o 
   0  12   4       55.89       66.91      2.35 o 
   1  12   4       95.45       87.46      2.63 o 
   2  12   4        0.16       -0.33      3.17 o 
   3  12   4       73.82       87.55      4.07 o 
   4  12   4       44.17       43.55      2.44 o 
   5  12   4       10.35        8.71      2.16 o 
   6  12   4        2.43        5.01      2.23 o 
  -6  13   4       63.02       64.55      4.00 o 
  -5  13   4        0.78       -1.36      3.47 o 
  -4  13   4       13.34        9.35      3.23 o 
  -3  13   4        5.63        1.64      3.23 o 
  -2  13   4        0.01       -1.34      3.00 o 
  -1  13   4       91.76       87.20      2.61 o 
   0  13   4        0.63        3.14      2.74 o 
   1  13   4       12.02       17.00      2.21 o 
   2  13   4        9.34        6.59      3.42 o 
   3  13   4        5.88        1.44      3.50 o 
   4  13   4       13.14        6.67      3.78 o 
   5  13   4       10.37       13.66      4.06 o 
  -6  14   4        3.14       -3.86      3.86 o 
  -5  14   4       96.00       93.98      4.75 o 
  -4  14   4        1.33       -0.77      3.59 o 
  -3  14   4       65.43       55.55      3.77 o 
  -2  14   4       46.41       37.61      3.47 o 
  -1  14   4      224.37      206.58      3.77 o 
   0  14   4        4.26        1.53      2.06 o 
   1  14   4        2.89        5.14      2.15 o 
   2  14   4        0.18       -1.47      3.69 o 
   3  14   4        3.90       -0.88      3.74 o 
   4  14   4       22.36       11.54      4.03 o 
   5  14   4        5.52        4.25      4.22 o 
  -5  15   4      100.15      103.37      4.99 o 
  -4  15   4       18.46       15.98      3.62 o 
  -3  15   4        3.07       -1.13      3.61 o 
  -2  15   4       54.74       56.12      4.18 o 
  -1  15   4        2.05       -1.26      2.24 o 
   0  15   4       91.06       96.59      3.01 o 
   1  15   4        9.53       12.02      3.11 o 
   2  15   4       37.03       40.37      3.84 o 
   3  15   4       36.71       33.74      4.32 o 
   4  15   4        1.96       -0.34      3.75 o 
  -4  16   4        0.05       -3.98      3.98 o 
  -3  16   4        9.05        8.83      3.66 o 
  -2  16   4       29.01       30.33      4.15 o 
  -1  16   4       16.74       16.88      2.36 o 
   0  16   4      125.42      122.89      3.35 o 
   1  16   4       99.99      113.22      5.09 o 
   2  16   4       11.65       13.48      4.23 o 
   3  16   4       39.35       37.43      4.30 o 
  -2  17   4       24.37       25.92      3.85 o 
  -1  17   4        2.75        0.36      3.43 o 
   0  17   4        3.99        3.00      2.52 o 
   1  17   4       15.57        8.51      3.73 o 
  -9   1   5        0.01        0.50      2.44 o 
  -8   1   5        2.45       -0.31      2.18 o 
  -7   1   5     1139.91     1189.19      6.60 o 
  -6   1   5       72.60       70.96      2.29 o 
  -5   1   5      255.22      238.50      1.66 o 
  -4   1   5      195.96      163.41      1.98 o 
  -3   1   5     2064.82     2045.48     13.53 o 
  -2   1   5      877.13      893.12      4.01 o 
  -1   1   5       40.89       48.71      1.48 o 
   0   1   5     1125.13     1009.05      4.50 o 
   1   1   5       95.28      106.79      1.46 o 
   2   1   5      609.48      622.36      3.07 o 
   3   1   5      994.41      884.07      3.26 o 
   4   1   5       69.89       75.94      4.19 o 
   5   1   5      189.59      171.17      2.68 o 
   6   1   5      111.00      123.46      2.69 o 
   7   1   5        0.12       -1.54      2.05 o 
   8   1   5       51.97       51.63      2.79 o 
  -9   2   5      109.45      114.03      3.26 o 
  -8   2   5      145.05      148.26      5.67 o 
  -7   2   5       32.46       34.96      2.47 o 
  -6   2   5       19.07       24.93      2.04 o 
  -5   2   5     1428.17     1396.43      4.80 o 
  -4   2   5       78.09       59.52      1.17 o 
  -3   2   5     1990.63     2056.97      4.60 o 
  -2   2   5      263.81      219.31      3.06 o 
  -1   2   5     1316.35     1450.38     14.04 o 
   0   2   5     3071.28     3105.62     25.81 o 
   1   2   5      541.96      548.79      9.76 o 
   2   2   5      317.17      300.07      2.09 o 
   3   2   5       19.57       33.31      1.15 o 
   4   2   5       29.91       25.97      1.07 o 
   5   2   5        0.58        0.74      1.58 o 
   6   2   5        1.00        1.22      1.71 o 
   7   2   5        4.13        5.75      2.38 o 
   8   2   5      306.46      325.11      4.61 o 
  -9   3   5       41.27       53.97      2.96 o 
  -8   3   5        0.20        2.13      3.93 o 
  -7   3   5       35.39       30.03      2.75 o 
  -6   3   5      589.16      557.52      7.25 o 
  -5   3   5       16.15       24.81      1.27 o 
  -4   3   5      513.60      524.52      2.03 o 
  -3   3   5        1.71        1.77      0.91 o 
  -2   3   5      225.90      239.03      1.34 o 
  -1   3   5     1720.49     1925.72      5.97 o 
   0   3   5     1069.40     1210.07      4.79 o 
   1   3   5        0.03        0.31      0.77 o 
   2   3   5      994.38     1009.76      6.87 o 
   3   3   5      197.48      199.92      2.32 o 
   4   3   5       84.72       87.81     12.61 o 
   5   3   5      261.28      236.85      3.04 o 
   6   3   5      249.70      231.11      3.30 o 
   7   3   5       40.49       38.10      5.89 o 
   8   3   5       73.86       84.50      4.63 o 
  -9   4   5       48.91       57.95      2.84 o 
  -8   4   5      115.76      126.23      3.14 o 
  -7   4   5        7.05        1.48      2.10 o 
  -6   4   5      219.16      223.96      5.63 o 
  -5   4   5     1159.73     1188.12      8.15 o 
  -4   4   5      177.41      175.42      6.75 o 
  -3   4   5      106.07      124.45      5.40 o 
  -2   4   5     6243.86     6365.52     18.22 o 
  -1   4   5      967.72      893.63      7.50 o 
   0   4   5     1202.23     1302.05      7.31 o 
   1   4   5      839.09      843.25      4.98 o 
   2   4   5      975.78      923.43      4.97 o 
   3   4   5      489.42      494.66      5.01 o 
   4   4   5      112.12      117.97      2.04 o 
   5   4   5      416.64      439.18      3.77 o 
   6   4   5       79.19       83.27      3.91 o 
   7   4   5        4.90        3.46      3.16 o 
   8   4   5        0.69        2.14      3.18 o 
  -9   5   5        5.51        7.43      2.53 o 
  -8   5   5       20.57       21.45      2.30 o 
  -7   5   5      164.16      161.93      3.53 o 
  -6   5   5        0.21        1.62      1.44 o 
  -5   5   5      330.54      318.12      5.53 o 
  -4   5   5       36.56       49.35      2.51 o 
  -3   5   5      297.87      329.80      4.14 o 
  -2   5   5      181.03      174.94      4.40 o 
  -1   5   5     1154.26     1000.32     12.94 o 
   0   5   5     1021.10      988.14      2.92 o 
   1   5   5      116.61       94.85      2.04 o 
   2   5   5      216.15      202.20      1.49 o 
   3   5   5        1.07        2.37      1.14 o 
   4   5   5      737.90      705.54      6.68 o 
   5   5   5       40.55       27.76      3.04 o 
   6   5   5      337.67      360.34      6.16 o 
   7   5   5       22.81       24.90      3.67 o 
   8   5   5        1.39        3.42      3.71 o 
  -9   6   5       28.13       28.92      4.00 o 
  -8   6   5       51.91       59.85      2.65 o 
  -7   6   5      280.19      292.54     10.71 o 
  -6   6   5       48.84       40.37      2.18 o 
  -5   6   5      173.18      168.45      2.95 o 
  -4   6   5      714.06      669.56      4.07 o 
  -3   6   5        6.08       10.41      1.48 o 
  -2   6   5        4.95        5.55      1.04 o 
  -1   6   5      947.97      881.47      6.68 o 
   0   6   5      561.52      497.02      3.38 o 
   1   6   5       12.20        9.92      1.07 o 
   2   6   5        0.21        0.54      0.97 o 
   3   6   5      181.89      159.87      2.10 o 
   4   6   5      131.82      118.73      3.54 o 
   5   6   5        3.41        6.30      2.74 o 
   6   6   5       20.49       24.76      3.48 o 
   7   6   5      288.93      275.87      6.03 o 
   8   6   5        0.12        0.88      3.56 o 
  -9   7   5       32.00       27.11      4.09 o 
  -8   7   5       97.98       96.90      4.41 o 
  -7   7   5        0.48        0.09      2.00 o 
  -6   7   5      547.78      569.51      4.53 o 
  -5   7   5       12.59       19.80      1.53 o 
  -4   7   5     1116.06     1059.10      8.34 o 
  -3   7   5      873.61      832.28      4.23 o 
  -2   7   5       10.06        9.88      1.14 o 
  -1   7   5       62.59       53.01      2.59 o 
   0   7   5     3379.48     3510.20     59.36 o 
   1   7   5      111.18      113.76      4.51 o 
   2   7   5      195.04      187.76      4.90 o 
   3   7   5       38.21       51.15      2.65 o 
   4   7   5      759.20      748.59      7.04 o 
   5   7   5        3.14        2.12      2.80 o 
   6   7   5        0.29        0.27      2.09 o 
   7   7   5       54.81       62.91      4.09 o 
  -8   8   5        2.75       -0.57      3.49 o 
  -7   8   5        6.92        8.17      3.15 o 
  -6   8   5      172.11      184.99      4.65 o 
  -5   8   5       21.25       19.02      1.96 o 
  -4   8   5       70.05       63.69      3.29 o 
  -3   8   5      265.18      242.81      2.67 o 
  -2   8   5       21.21       24.75      2.36 o 
  -1   8   5       36.04       23.40      2.49 o 
   0   8   5        0.19       -1.31      2.10 o 
   1   8   5      505.90      529.26      9.08 o 
   2   8   5      761.51      719.72     14.65 o 
   3   8   5        2.36        0.58      2.22 o 
   4   8   5        0.02        1.12      2.37 o 
   5   8   5        2.02        3.25      1.98 o 
   6   8   5      442.06      436.02      4.69 o 
   7   8   5        0.96        1.95      3.24 o 
  -8   9   5      109.31      118.47      4.64 o 
  -7   9   5       56.39       47.04      3.51 o 
  -6   9   5      194.41      184.89      3.23 o 
  -5   9   5       21.53       27.46      2.12 o 
  -4   9   5       90.07       69.20      2.20 o 
  -3   9   5      527.04      534.90      5.95 o 
  -2   9   5       17.23       10.56      2.48 o 
  -1   9   5       96.07       99.03      3.20 o 
   0   9   5       44.73       36.26      2.77 o 
   1   9   5      326.33      301.90      4.44 o 
   2   9   5      219.52      225.75     10.79 o 
   3   9   5        3.93        5.44      2.21 o 
   4   9   5      280.65      255.17      4.73 o 
   5   9   5      375.68      400.35      4.39 o 
   6   9   5       94.87       81.67      2.90 o 
   7   9   5       53.50       52.40      4.26 o 
  -8  10   5       30.19       37.96      3.97 o 
  -7  10   5        6.99       14.78      2.18 o 
  -6  10   5      186.93      169.71      3.19 o 
  -5  10   5       37.56       39.33      2.22 o 
  -4  10   5      618.42      623.51      7.09 o 
  -3  10   5       51.21       43.15      3.36 o 
  -2  10   5       18.08       16.71      2.71 o 
  -1  10   5       71.60       76.87      3.18 o 
   0  10   5      462.84      460.79      5.56 o 
   1  10   5      219.10      191.58      4.04 o 
   2  10   5     1535.85     1602.59     19.32 o 
   3  10   5       86.50       74.89      3.04 o 
   4  10   5       74.31       75.49      2.64 o 
   5  10   5       13.95       16.65      4.09 o 
   6  10   5       80.23       87.07      3.62 o 
  -7  11   5       12.81       12.69      2.17 o 
  -6  11   5       35.11       43.53      2.49 o 
  -5  11   5       98.54       86.50      4.23 o 
  -4  11   5       78.00       71.93      3.93 o 
  -3  11   5       24.60       20.00      3.37 o 
  -2  11   5        0.81       -0.42      1.69 o 
  -1  11   5       54.49       54.74      2.22 o 
   0  11   5      110.56      107.46      3.60 o 
   1  11   5        0.18       -0.45      2.57 o 
   2  11   5       38.62       46.22      1.70 o 
   3  11   5       48.61       38.55      2.20 o 
   4  11   5       81.48       83.36      2.72 o 
   5  11   5       17.09       12.29      2.45 o 
   6  11   5       12.52       13.98      2.70 o 
  -7  12   5        3.50        5.51      3.40 o 
  -6  12   5       60.12       70.51      4.16 o 
  -5  12   5        6.45        6.62      3.65 o 
  -4  12   5       85.04       82.52      4.18 o 
  -3  12   5      436.37      447.85      6.38 o 
  -2  12   5        1.49        5.63      1.87 o 
  -1  12   5      505.83      489.89      9.01 o 
   0  12   5      162.63      168.53      3.05 o 
   1  12   5      126.43      105.86      2.75 o 
   2  12   5      120.98      121.07      6.50 o 
   3  12   5        0.36       -0.65      2.73 o 
   4  12   5        8.69        3.93      2.13 o 
   5  12   5        9.91        6.68      2.42 o 
   6  12   5       38.78       33.12      2.77 o 
  -6  13   5       19.13        9.07      3.74 o 
  -5  13   5       11.03       16.00      3.84 o 
  -4  13   5       11.13        0.05      3.45 o 
  -3  13   5       20.52       17.32      3.32 o 
  -2  13   5        6.52       11.85      3.08 o 
  -1  13   5       78.11       74.20      3.53 o 
   0  13   5      139.82      133.14      4.74 o 
   1  13   5       11.55        5.56      2.12 o 
   2  13   5        2.41        3.24      3.44 o 
   3  13   5       59.65       59.66      4.27 o 
   4  13   5       22.65       34.36      4.24 o 
   5  13   5      167.04      164.89     14.91 o 
  -5  14   5       40.16       37.56      4.04 o 
  -4  14   5        1.60        3.79      3.42 o 
  -3  14   5       19.87       17.30      3.64 o 
  -2  14   5        9.83       11.18      3.27 o 
  -1  14   5        2.69        4.18      2.08 o 
   0  14   5       12.61       13.27      2.23 o 
   1  14   5       66.64       73.36      4.17 o 
   2  14   5        0.00        0.60      3.42 o 
   3  14   5        0.02       -1.50      3.67 o 
   4  14   5       39.93       42.91      4.47 o 
  -5  15   5        1.52       -2.24      3.98 o 
  -4  15   5       61.71       69.04      4.51 o 
  -3  15   5        1.48       -0.77      3.35 o 
  -2  15   5        0.51       -0.22      3.28 o 
  -1  15   5       10.84       16.88      2.27 o 
   0  15   5        4.45        5.07      2.33 o 
   1  15   5       45.82       49.38      6.21 o 
   2  15   5        1.47        2.09      3.58 o 
   3  15   5       12.50        9.26      4.23 o 
  -3  16   5        6.18        3.37      3.86 o 
  -2  16   5      114.35      114.97      5.01 o 
  -1  16   5        0.13       -2.33      2.34 o 
   0  16   5        6.77        4.20      2.94 o 
   1  16   5      134.20      140.37      5.43 o 
   2  16   5        1.85        2.60      4.18 o 
  -1  17   5        5.54        2.04      3.29 o 
   0  17   5       32.14       28.77      3.27 o 
  -9   0   6        0.43        0.81      3.52 o 
  -8   0   6       81.49       87.19      4.16 o 
  -7   0   6     1290.93     1197.12      9.62 o 
  -6   0   6      441.96      445.36      5.76 o 
  -5   0   6      142.66      143.53      3.69 o 
  -4   0   6     5227.63     5303.00     17.80 o 
  -3   0   6      209.02      227.23      2.92 o 
  -2   0   6       36.30       50.13      1.67 o 
  -1   0   6     5582.40     5566.44    113.79 o 
   0   0   6     1519.48     1345.34      6.38 o 
   1   0   6     2019.84     2046.65      7.99 o 
   2   0   6      451.66      464.02      4.21 o 
   3   0   6      466.83      434.70      3.07 o 
   4   0   6      158.65      181.85      3.56 o 
   5   0   6      921.17      963.80      7.93 o 
   6   0   6       65.22       71.66      3.41 o 
   7   0   6       78.73       88.63      4.16 o 
   8   0   6      437.51      483.76      7.63 o 
  -9   1   6       21.96       16.58      2.56 o 
  -8   1   6        1.36        0.26      2.31 o 
  -7   1   6      209.97      198.04      3.58 o 
  -6   1   6      111.32      108.65      2.60 o 
  -5   1   6       19.66       23.56      1.40 o 
  -4   1   6      176.29      191.77      2.18 o 
  -3   1   6       57.51       77.38      1.10 o 
  -2   1   6        0.36        2.42      0.98 o 
  -1   1   6      488.56      493.18      4.87 o 
   0   1   6      228.54      261.54      2.24 o 
   1   1   6      402.51      391.88      2.69 o 
   2   1   6     2069.75     2054.35      5.89 o 
   3   1   6       18.95       14.41      1.85 o 
   4   1   6      233.85      201.92      2.61 o 
   5   1   6        3.60        1.67      1.60 o 
   6   1   6        1.88        1.66      1.77 o 
   7   1   6      171.67      162.15      3.31 o 
   8   1   6       59.10       65.95      3.14 o 
  -9   2   6        1.00        3.71      2.38 o 
  -8   2   6       69.33       71.05      4.33 o 
  -7   2   6       39.70       40.86      2.49 o 
  -6   2   6        0.04        1.30      1.95 o 
  -5   2   6        9.19        8.40      0.92 o 
  -4   2   6        5.76        7.76      0.84 o 
  -3   2   6       25.88       23.20      0.70 o 
  -2   2   6      466.95      514.22      2.05 o 
  -1   2   6      150.34      172.95      4.03 o 
   0   2   6      572.54      611.30      6.42 o 
   1   2   6        6.93        4.25      1.19 o 
   2   2   6      189.87      184.05      2.94 o 
   3   2   6      551.19      555.48      2.81 o 
   4   2   6        4.59        5.72      1.07 o 
   5   2   6        8.68        8.88      1.64 o 
   6   2   6      233.55      218.39      3.33 o 
   7   2   6        0.02        1.00      1.98 o 
   8   2   6        0.52        5.21      3.84 o 
  -9   3   6      100.98       93.37      6.50 o 
  -8   3   6       27.19       25.67      2.97 o 
  -7   3   6       43.93       47.60      4.37 o 
  -6   3   6      474.57      450.79      4.99 o 
  -5   3   6      203.64      201.19      2.13 o 
  -4   3   6      248.25      228.80      2.33 o 
  -3   3   6      364.21      331.12      2.33 o 
  -2   3   6     2485.09     2454.30      6.49 o 
  -1   3   6     2151.35     2381.94      3.41 o 
   0   3   6        1.32        2.29      0.81 o 
   1   3   6     2651.64     2610.10      5.92 o 
   2   3   6      703.66      717.72      5.74 o 
   3   3   6     2032.41     2079.28      6.87 o 
   4   3   6      213.76      194.09      2.60 o 
   5   3   6       30.18       24.59      1.81 o 
   6   3   6      255.94      273.57      3.59 o 
   7   3   6       38.13       42.57      3.70 o 
   8   3   6        4.02        7.78      3.68 o 
  -9   4   6       54.05       57.13      2.99 o 
  -8   4   6       18.75       15.76      2.40 o 
  -7   4   6       61.61       65.05      4.23 o 
  -6   4   6      463.63      471.74     10.07 o 
  -5   4   6       13.56       11.05      1.30 o 
  -4   4   6      629.46      657.33      4.83 o 
  -3   4   6     1220.35     1101.20      7.20 o 
  -2   4   6        4.73        5.97      0.82 o 
  -1   4   6      939.60     1015.72     16.57 o 
   0   4   6       74.93       65.68      0.94 o 
   1   4   6        9.24       13.70      4.72 o 
   2   4   6       24.36       20.80      0.87 o 
   3   4   6      165.80      166.93      2.01 o 
   4   4   6      433.26      443.06      8.60 o 
   5   4   6       16.59       18.00      2.93 o 
   6   4   6        3.28       -1.92      2.93 o 
   7   4   6      160.01      168.88      5.32 o 
   8   4   6       37.26       41.82      3.93 o 
  -9   5   6        0.01        0.34      2.67 o 
  -8   5   6       87.99       70.96      2.85 o 
  -7   5   6       17.03       18.67      2.25 o 
  -6   5   6       25.72       18.29      1.54 o 
  -5   5   6      187.84      188.67      2.19 o 
  -4   5   6     1003.59     1033.85      8.70 o 
  -3   5   6      166.83      181.43      2.25 o 
  -2   5   6       94.46       81.37      1.46 o 
  -1   5   6      207.76      216.39      2.19 o 
   0   5   6       79.35       92.09      7.06 o 
   1   5   6        7.05        5.59      1.31 o 
   2   5   6      313.07      276.88      5.84 o 
   3   5   6        0.17        3.36      2.22 o 
   4   5   6       43.36       56.12      3.14 o 
   5   5   6      242.33      227.71      4.91 o 
   6   5   6       48.23       37.12      3.44 o 
   7   5   6       11.69       17.15      3.43 o 
  -9   6   6        5.71        3.00      2.59 o 
  -8   6   6        0.00        1.70      3.89 o 
  -7   6   6       65.86       56.52      2.61 o 
  -6   6   6       16.63       12.28      1.52 o 
  -5   6   6        1.99       -1.71      1.71 o 
  -4   6   6      803.38      783.01      4.98 o 
  -3   6   6       90.63       78.32      1.83 o 
  -2   6   6      126.47      132.55      1.82 o 
  -1   6   6      160.83      187.92      3.40 o 
   0   6   6      430.47      453.30      4.72 o 
   1   6   6        1.59        0.19      1.80 o 
   2   6   6      580.68      565.64      3.39 o 
   3   6   6      137.64      147.87      2.26 o 
   4   6   6       26.55       28.13      2.78 o 
   5   6   6      224.71      242.45      5.05 o 
   6   6   6      433.58      366.68      6.34 o 
   7   6   6       47.87       36.40      3.66 o 
  -8   7   6       75.94       89.83      2.94 o 
  -7   7   6      142.77      156.54      5.61 o 
  -6   7   6       16.40       20.50      2.03 o 
  -5   7   6       96.09      105.81      3.97 o 
  -4   7   6       45.48       39.24      1.98 o 
  -3   7   6       94.80       89.39      1.96 o 
  -2   7   6       96.20      105.55      3.76 o 
  -1   7   6     1394.45     1356.70      7.85 o 
   0   7   6      541.11      553.36      5.22 o 
   1   7   6       56.56       54.94      2.59 o 
   2   7   6      289.31      271.22      3.96 o 
   3   7   6       21.62       21.04      2.63 o 
   4   7   6        0.11       -2.00      2.49 o 
   5   7   6       86.49       88.08      3.77 o 
   6   7   6       35.00       33.22      3.70 o 
   7   7   6        1.84        2.04      3.12 o 
  -8   8   6        2.65        2.70      3.42 o 
  -7   8   6       55.82       50.40      2.62 o 
  -6   8   6      392.30      391.50      3.68 o 
  -5   8   6      557.47      589.50     13.12 o 
  -4   8   6      294.68      251.61      4.31 o 
  -3   8   6     1276.16     1315.63     10.64 o 
  -2   8   6      133.03      129.27      3.61 o 
  -1   8   6        2.45        1.87      2.36 o 
   0   8   6     2163.70     2124.97      9.96 o 
   1   8   6      978.34      913.10      6.79 o 
   2   8   6       33.28       22.84      2.60 o 
   3   8   6       28.25       23.51      2.63 o 
   4   8   6      282.67      266.63      4.91 o 
   5   8   6        0.57        4.56      3.11 o 
   6   8   6       98.65       82.62      3.03 o 
   7   8   6       17.66       25.75      3.62 o 
  -8   9   6        0.15        1.04      3.25 o 
  -7   9   6       32.24       25.35      3.23 o 
  -6   9   6      134.74      150.49      4.65 o 
  -5   9   6       13.56       13.76      3.26 o 
  -4   9   6      148.84      158.78      2.79 o 
  -3   9   6      104.02      102.64      3.79 o 
  -2   9   6        1.50        0.17      2.57 o 
  -1   9   6        1.71       -2.79      2.79 o 
   0   9   6       16.89       20.97      2.73 o 
   1   9   6       88.53       82.01      3.27 o 
   2   9   6      320.65      320.29     14.66 o 
   3   9   6      116.10      117.11      3.65 o 
   4   9   6       38.36       36.73      3.26 o 
   5   9   6       19.81       16.84      3.11 o 
   6   9   6       41.30       44.69      2.71 o 
  -7  10   6        0.12        0.57      2.87 o 
  -6  10   6      320.65      329.76     10.26 o 
  -5  10   6       13.52       16.06      3.27 o 
  -4  10   6      284.40      293.55      5.34 o 
  -3  10   6      516.58      530.89      6.42 o 
  -2  10   6       26.36       26.71      2.97 o 
  -1  10   6       48.33       41.99      3.42 o 
   0  10   6      115.22      117.52      3.74 o 
   1  10   6       89.62       96.69      3.40 o 
   2  10   6        6.75        7.99      2.91 o 
   3  10   6        8.90        5.56      2.49 o 
   4  10   6       25.37       23.69      3.06 o 
   5  10   6      178.34      188.91     11.04 o 
   6  10   6        0.01       -1.01      2.42 o 
  -7  11   6        0.32        2.12      2.71 o 
  -6  11   6       12.66       17.21      3.24 o 
  -5  11   6      315.23      334.22      5.96 o 
  -4  11   6        3.40        4.44      3.18 o 
  -3  11   6       99.76      109.33      4.12 o 
  -2  11   6        3.18        7.02      2.86 o 
  -1  11   6      825.99      768.75      7.60 o 
   0  11   6      205.19      231.10      4.60 o 
   1  11   6       39.06       32.33      2.85 o 
   2  11   6      340.97      349.12      3.75 o 
   3  11   6        0.16       -2.43      2.60 o 
   4  11   6       82.58       73.96      2.77 o 
   5  11   6       82.48       91.37      3.12 o 
   6  11   6        0.39        1.17      3.92 o 
  -6  12   6       23.18       20.93      3.68 o 
  -5  12   6       88.83       85.21      4.25 o 
  -4  12   6       28.17       28.77      3.61 o 
  -3  12   6        3.20        5.57      3.18 o 
  -2  12   6       73.35       81.45      2.73 o 
  -1  12   6        5.07       -1.43      3.13 o 
   0  12   6      129.81      142.74      4.12 o 
   1  12   6        3.97        5.09      2.58 o 
   2  12   6      114.78      116.91      2.82 o 
   3  12   6       13.75       16.69      2.18 o 
   4  12   6        7.83        8.83      2.27 o 
   5  12   6      156.36      179.31     11.17 o 
  -6  13   6        0.09        3.19      3.79 o 
  -5  13   6       14.69       16.89      3.62 o 
  -4  13   6       45.44       45.49      3.74 o 
  -3  13   6       10.41        7.99      3.18 o 
  -2  13   6        7.95        6.53      3.27 o 
  -1  13   6        8.18        4.05      2.16 o 
   0  13   6        1.12       -0.05      2.07 o 
   1  13   6        2.82        2.17      2.18 o 
   2  13   6        5.47        5.67      3.54 o 
   3  13   6       28.20       35.16      4.24 o 
   4  13   6        0.14        3.43      2.47 o 
   5  13   6        3.05        3.59      2.87 o 
  -5  14   6       44.74       39.20      3.97 o 
  -4  14   6       27.33       27.54      3.81 o 
  -3  14   6       42.07       51.16      3.75 o 
  -2  14   6       51.15       58.25      4.10 o 
  -1  14   6       14.58       18.83      2.37 o 
   0  14   6        3.60        2.03      2.28 o 
   1  14   6      214.85      203.56      9.73 o 
   2  14   6      169.60      171.36      5.39 o 
   3  14   6       10.05       11.43      4.10 o 
   4  14   6       60.28       72.37      4.71 o 
  -4  15   6       20.67       30.79      4.32 o 
  -3  15   6       56.39       58.44      4.04 o 
  -2  15   6       97.24      113.79      4.90 o 
  -1  15   6        5.55        4.94      2.47 o 
   0  15   6       79.54       85.29      4.58 o 
   1  15   6       20.83       33.98      3.43 o 
   2  15   6        2.66        4.05      3.73 o 
   3  15   6       56.57       62.48      4.67 o 
  -3  16   6       22.60       33.25      4.39 o 
  -2  16   6       56.40       62.62      4.33 o 
  -1  16   6       15.66       16.52      2.56 o 
   0  16   6        2.68        0.57      2.49 o 
   1  16   6       36.95       33.36      4.57 o 
   2  16   6        9.98       12.37      4.19 o 
  -9   1   7      142.58      152.09      3.61 o 
  -8   1   7      138.31      133.78      8.00 o 
  -7   1   7       14.50       26.22      4.58 o 
  -6   1   7      223.83      226.95      4.35 o 
  -5   1   7     2288.38     2239.60     20.91 o 
  -4   1   7      117.24      120.51      2.13 o 
  -3   1   7        7.17       13.67      0.90 o 
  -2   1   7     5015.70     5194.98     14.11 o 
  -1   1   7      588.12      684.59      2.59 o 
   0   1   7     2022.47     2184.69     32.33 o 
   1   1   7     3344.84     3339.30     16.51 o 
   2   1   7       14.99       17.08      1.47 o 
   3   1   7      160.06      153.55      2.10 o 
   4   1   7       94.79       87.37      2.16 o 
   5   1   7       41.39       46.34      2.06 o 
   6   1   7        0.22        1.34      1.90 o 
   7   1   7       15.27       13.97      2.23 o 
  -9   2   7       27.95       43.24      2.96 o 
  -8   2   7        0.35        1.19      2.32 o 
  -7   2   7     1159.23     1111.97      6.93 o 
  -6   2   7       40.01       38.19      2.30 o 
  -5   2   7      141.96      161.06      3.82 o 
  -4   2   7      872.58      840.42      4.96 o 
  -3   2   7      477.09      438.83      2.84 o 
  -2   2   7       97.91      110.27      2.81 o 
  -1   2   7      445.75      557.49      1.73 o 
   0   2   7        3.58        1.17      0.82 o 
   1   2   7      158.90      142.57      2.23 o 
   2   2   7     1266.49     1278.32      7.15 o 
   3   2   7      715.42      695.31      3.85 o 
   4   2   7      733.99      673.61      3.51 o 
   5   2   7        3.12        6.17      1.70 o 
   6   2   7      121.05      129.66      7.35 o 
   7   2   7      101.82      109.42      3.14 o 
  -9   3   7       13.72       15.85      2.60 o 
  -8   3   7        3.84        6.71      2.32 o 
  -7   3   7        0.98        7.16      2.29 o 
  -6   3   7        5.82        2.62      1.99 o 
  -5   3   7      131.77      131.46      1.97 o 
  -4   3   7      650.44      670.92      2.84 o 
  -3   3   7       24.95       17.95      1.60 o 
  -2   3   7        1.32        0.33      0.68 o 
  -1   3   7      126.51      109.42      2.42 o 
   0   3   7       16.56        9.10      0.67 o 
   1   3   7      306.89      298.72      3.79 o 
   2   3   7      175.93      185.55      5.92 o 
   3   3   7      457.57      441.46      2.71 o 
   4   3   7       42.98       36.24      2.30 o 
   5   3   7        0.92       -0.07      1.65 o 
   6   3   7        8.16        7.92      2.80 o 
   7   3   7       80.56       69.79      4.32 o 
  -9   4   7       13.54       16.38      2.86 o 
  -8   4   7      136.08      135.80      3.32 o 
  -7   4   7      197.59      209.89      3.80 o 
  -6   4   7      179.66      179.32      3.12 o 
  -5   4   7        4.78        6.13      1.40 o 
  -4   4   7     2667.42     2673.41      7.85 o 
  -3   4   7      609.19      599.22      4.27 o 
  -2   4   7       35.89       45.97      1.17 o 
  -1   4   7      395.84      364.33      2.55 o 
   0   4   7     1736.41     1797.26      7.94 o 
   1   4   7       40.61       49.75      1.33 o 
   2   4   7      255.74      253.24      1.92 o 
   3   4   7      800.56      793.44      5.07 o 
   4   4   7      196.09      173.38      4.19 o 
   5   4   7       69.85       59.33      3.41 o 
   6   4   7       54.42       68.04      3.90 o 
   7   4   7       57.41       61.45      4.23 o 
  -9   5   7       32.62       36.09      3.04 o 
  -8   5   7       27.91       28.72      2.67 o 
  -7   5   7       29.24       29.72      2.33 o 
  -6   5   7       23.99       19.19      1.57 o 
  -5   5   7      456.63      425.94     14.73 o 
  -4   5   7       96.70       92.70      2.33 o 
  -3   5   7      400.92      417.06      3.98 o 
  -2   5   7      489.94      503.08      3.37 o 
  -1   5   7      298.52      293.29      2.37 o 
   0   5   7      574.96      554.42      5.21 o 
   1   5   7        1.65        0.63      1.09 o 
   2   5   7      810.49      748.28      5.91 o 
   3   5   7        2.02        3.57      2.41 o 
   4   5   7        7.66        0.77      2.72 o 
   5   5   7       13.55       15.83      3.24 o 
   6   5   7      132.79      143.65      4.76 o 
   7   5   7        0.32       -0.74      3.52 o 
  -8   6   7      142.29      149.11      6.13 o 
  -7   6   7        9.35        8.74      2.24 o 
  -6   6   7      362.61      346.51      6.70 o 
  -5   6   7        1.97        0.58      1.82 o 
  -4   6   7      140.13      143.71      3.39 o 
  -3   6   7      114.93       96.53      1.99 o 
  -2   6   7       45.97       44.84      1.60 o 
  -1   6   7        5.71        6.71      2.26 o 
   0   6   7        9.59        9.41      2.16 o 
   1   6   7      743.24      716.25      5.92 o 
   2   6   7     1067.81     1049.62      7.04 o 
   3   6   7      450.47      451.92     14.30 o 
   4   6   7      106.05       95.67      3.66 o 
   5   6   7      586.05      563.21      7.37 o 
   6   6   7        4.90        5.41      3.33 o 
   7   6   7       26.05       17.02      3.34 o 
  -8   7   7       46.07       59.73      7.31 o 
  -7   7   7       70.12       70.69      2.91 o 
  -6   7   7      190.94      198.12      2.88 o 
  -5   7   7        8.74       13.26      1.96 o 
  -4   7   7      711.01      724.36      8.01 o 
  -3   7   7      740.27      724.58      7.66 o 
  -2   7   7      454.88      454.15      5.43 o 
  -1   7   7      434.12      434.06      5.11 o 
   0   7   7      189.57      193.91      3.89 o 
   1   7   7       53.10       71.07      3.01 o 
   2   7   7     1985.92     2038.49      9.79 o 
   3   7   7      156.90      174.85      4.04 o 
   4   7   7       22.86       31.17      3.13 o 
   5   7   7      379.16      399.05      6.46 o 
   6   7   7       20.60       20.00      3.68 o 
   7   7   7        9.83       12.64      3.44 o 
  -8   8   7        0.38        1.47      2.67 o 
  -7   8   7       11.73       13.65      2.43 o 
  -6   8   7        8.35       10.55      2.34 o 
  -5   8   7      103.75       81.98      5.90 o 
  -4   8   7       10.69        5.04      1.86 o 
  -3   8   7       82.90       90.67      3.77 o 
  -2   8   7        5.33        3.54      2.39 o 
  -1   8   7     1098.17     1026.45      7.81 o 
   0   8   7       65.46       93.70      3.33 o 
   1   8   7      106.68      100.19      3.30 o 
   2   8   7       92.65       99.87      3.31 o 
   3   8   7        1.04        3.30      2.62 o 
   4   8   7      192.74      202.10      4.80 o 
   5   8   7       31.56       26.01      3.67 o 
   6   8   7       62.99       53.70      4.20 o 
  -8   9   7        3.06       -1.85      3.70 o 
  -7   9   7       92.37       88.73      2.97 o 
  -6   9   7      210.48      231.96      3.00 o 
  -5   9   7       23.13       19.12      2.12 o 
  -4   9   7       52.35       44.24      3.27 o 
  -3   9   7      438.34      459.52      6.22 o 
  -2   9   7        1.65        0.38      2.88 o 
  -1   9   7     1002.73      939.67      7.87 o 
   0   9   7     1105.34     1080.91      8.18 o 
   1   9   7      382.99      374.15      5.02 o 
   2   9   7      357.96      335.30      4.75 o 
   3   9   7       79.93       79.22      3.48 o 
   4   9   7       10.83       10.36      3.07 o 
   5   9   7       28.93       35.77      3.68 o 
   6   9   7        2.63        5.53      2.82 o 
  -7  10   7        9.48        1.98      2.26 o 
  -6  10   7       78.35      100.85      7.52 o 
  -5  10   7      133.27      111.26      4.18 o 
  -4  10   7        0.29       -0.80      3.01 o 
  -3  10   7      178.54      181.60      4.66 o 
  -2  10   7        6.54       -0.37      3.13 o 
  -1  10   7      450.91      442.75      6.00 o 
   0  10   7       67.77       69.98      3.37 o 
   1  10   7        3.96        3.38      2.43 o 
   2  10   7        0.23        4.84      1.92 o 
   3  10   7        1.33       -0.36      2.58 o 
   4  10   7      224.25      247.74      5.37 o 
   5  10   7      289.79      289.25      6.03 o 
   6  10   7       43.39       44.41      4.17 o 
  -7  11   7       18.85       12.83      3.77 o 
  -6  11   7       13.56        9.97      3.76 o 
  -5  11   7       73.33       82.35      4.27 o 
  -4  11   7        6.82        1.19      3.29 o 
  -3  11   7       19.74       13.80      3.30 o 
  -2  11   7        8.24        7.29      3.10 o 
  -1  11   7        7.03        6.37      3.10 o 
   0  11   7        8.00        3.23      2.74 o 
   1  11   7      152.59      156.65      4.08 o 
   2  11   7        0.57        1.17      2.86 o 
   3  11   7       78.89       70.00      3.66 o 
   4  11   7       28.68       32.27      3.36 o 
   5  11   7       42.28       56.83      3.00 o 
  -6  12   7        0.05        0.41      3.54 o 
  -5  12   7       49.77       72.76      4.38 o 
  -4  12   7       23.81       36.60      3.61 o 
  -3  12   7       85.14       73.63      4.12 o 
  -2  12   7       13.64       19.02      3.32 o 
  -1  12   7       58.10       73.09      3.95 o 
   0  12   7        4.17        0.90      2.86 o 
   1  12   7       32.06       28.33      3.07 o 
   2  12   7      102.86      133.25      4.08 o 
   3  12   7        0.49        0.43      2.15 o 
   4  12   7      114.33      114.55      5.84 o 
   5  12   7       45.90       50.86      2.92 o 
  -5  13   7       69.41       74.43      4.64 o 
  -4  13   7       68.46       87.48      4.57 o 
  -3  13   7       23.22       16.25      3.87 o 
  -2  13   7       77.46       63.85      4.20 o 
  -1  13   7       19.56       19.05      2.34 o 
   0  13   7       76.87       72.14      3.67 o 
   1  13   7       94.14       81.18      2.91 o 
   2  13   7        5.57        9.45      2.35 o 
   3  13   7       53.19       51.19      2.80 o 
   4  13   7       24.79       28.51      2.76 o 
  -5  14   7        0.26        2.33      3.91 o 
  -4  14   7       71.18       76.89      4.73 o 
  -3  14   7        0.99        1.45      3.74 o 
  -2  14   7        9.83        5.02      3.37 o 
  -1  14   7        2.89       -0.35      2.58 o 
   0  14   7       50.09       47.67      2.85 o 
   1  14   7       38.22       51.19      2.88 o 
   2  14   7        0.06       -0.33      4.19 o 
   3  14   7        2.66        2.50      3.72 o 
  -4  15   7        0.63        0.88      4.18 o 
  -3  15   7       54.88       67.13      4.72 o 
  -2  15   7       71.23       75.44      4.31 o 
  -1  15   7       10.14       14.24      2.58 o 
   0  15   7       16.66       18.39      4.56 o 
   1  15   7       22.94       38.22      4.54 o 
   2  15   7        4.05        8.47      4.33 o 
  -2  16   7        1.06       -3.53      3.60 o 
  -1  16   7        3.59        2.28      3.01 o 
   0  16   7       72.78       73.72      3.23 o 
  -9   0   8       43.01       44.05      4.18 o 
  -8   0   8       76.71       65.15      4.27 o 
  -7   0   8      304.23      281.72      5.73 o 
  -6   0   8      425.11      435.58      6.10 o 
  -5   0   8      137.75      161.74      4.12 o 
  -4   0   8     1907.62     1844.75     27.10 o 
  -3   0   8       70.62       68.37      2.45 o 
  -2   0   8     4004.15     4060.01     12.51 o 
  -1   0   8      120.31      142.51      1.57 o 
   0   0   8       81.66       72.14      2.66 o 
   1   0   8     5228.45     5078.00     14.62 o 
   2   0   8       83.41       80.67      2.94 o 
   3   0   8     1600.52     1541.59     23.76 o 
   4   0   8      607.13      589.43      6.43 o 
   5   0   8       47.88       38.70      2.82 o 
   6   0   8      314.40      336.39      5.94 o 
   7   0   8        0.31       -2.72      3.41 o 
  -9   1   8        8.02        5.67      2.51 o 
  -8   1   8      119.00      116.24      5.02 o 
  -7   1   8       42.79       41.29      4.28 o 
  -6   1   8      207.02      202.77      3.64 o 
  -5   1   8      161.03      148.34      2.14 o 
  -4   1   8      413.76      417.27      3.74 o 
  -3   1   8      549.41      549.02      5.12 o 
  -2   1   8       98.27      111.78     13.05 o 
  -1   1   8      421.43      496.22      3.82 o 
   0   1   8       41.74       37.01      1.66 o 
   1   1   8       11.97       12.13      2.35 o 
   2   1   8      145.31      143.00      2.41 o 
   3   1   8       81.74       74.79      2.39 o 
   4   1   8      464.78      462.25     10.38 o 
   5   1   8       27.43       22.37      3.78 o 
   6   1   8      115.86      111.87      2.92 o 
   7   1   8       81.65       97.43      3.22 o 
  -9   2   8       30.66       25.71      2.71 o 
  -8   2   8        7.28        9.08      2.62 o 
  -7   2   8       45.28       47.99      2.85 o 
  -6   2   8        3.38        5.16      2.16 o 
  -5   2   8      105.38       96.27      2.08 o 
  -4   2   8        1.05        4.75      1.47 o 
  -3   2   8        1.72        1.18      1.20 o 
  -2   2   8        2.05        3.70      1.42 o 
  -1   2   8      140.70      158.61      1.80 o 
   0   2   8       78.42       80.87      1.35 o 
   1   2   8      206.28      200.24      8.01 o 
   2   2   8      314.84      342.28      4.38 o 
   3   2   8        3.66        4.75      1.32 o 
   4   2   8      187.98      167.97      2.74 o 
   5   2   8        0.37       -0.72      1.81 o 
   6   2   8        4.65        1.01      1.94 o 
   7   2   8      102.13       87.52      4.68 o 
  -9   3   8        2.20       -0.90      2.63 o 
  -8   3   8       32.74       39.89      3.68 o 
  -7   3   8      244.26      249.17      7.23 o 
  -6   3   8      113.96      104.45      7.24 o 
  -5   3   8       60.82       73.55      1.79 o 
  -4   3   8     2190.81     2243.87     18.05 o 
  -3   3   8      299.66      294.14      4.08 o 
  -2   3   8        0.10        0.44      1.35 o 
  -1   3   8      525.11      494.18      3.34 o 
   0   3   8      544.14      514.48      4.32 o 
   1   3   8       29.31       32.07      1.34 o 
   2   3   8      112.80      124.22      3.23 o 
   3   3   8      125.94      126.95      1.86 o 
   4   3   8       75.27       85.58      2.25 o 
   5   3   8      190.78      207.70      4.92 o 
   6   3   8      245.14      245.63      5.70 o 
   7   3   8       18.02       14.72      3.86 o 
  -9   4   8       10.75       14.35      7.01 o 
  -8   4   8       36.21       37.59      4.87 o 
  -7   4   8        0.16        4.94      2.33 o 
  -6   4   8        5.97        4.06      2.07 o 
  -5   4   8      158.60      163.10      6.24 o 
  -4   4   8      516.87      535.69      7.29 o 
  -3   4   8        8.13        4.29      1.40 o 
  -2   4   8      121.52      119.53      1.65 o 
  -1   4   8      513.33      456.38      6.15 o 
   0   4   8       29.41       22.15      2.32 o 
   1   4   8       80.00       90.00      3.01 o 
   2   4   8     1423.84     1381.53      8.29 o 
   3   4   8       21.64       18.76      1.84 o 
   4   4   8       80.15       76.30      3.45 o 
   5   4   8       37.54       33.06      3.48 o 
   6   4   8       19.18       19.53      3.38 o 
   7   4   8       30.01       24.53      3.48 o 
  -8   5   8        0.01        2.15      4.49 o 
  -7   5   8        0.36       -0.01      2.28 o 
  -6   5   8      163.82      140.17      2.61 o 
  -5   5   8      257.97      281.73      3.74 o 
  -4   5   8      662.27      612.83      8.81 o 
  -3   5   8      324.20      316.41      3.53 o 
  -2   5   8       24.99       29.49      1.53 o 
  -1   5   8        0.04        1.37      2.28 o 
   0   5   8      699.66      675.40      5.97 o 
   1   5   8      164.86      152.39      3.63 o 
   2   5   8      171.02      169.41      3.93 o 
   3   5   8       18.80       14.87      2.77 o 
   4   5   8      173.13      143.26      4.26 o 
   5   5   8        0.01        1.14      3.17 o 
   6   5   8       15.80       12.29      3.57 o 
   7   5   8       38.27       41.56      4.18 o 
  -8   6   8        0.35       -1.25      2.58 o 
  -7   6   8       25.22       13.62      2.51 o 
  -6   6   8       26.57       34.20      2.63 o 
  -5   6   8        3.84        7.74      1.95 o 
  -4   6   8       79.76       82.26      2.41 o 
  -3   6   8       21.38       12.42      2.89 o 
  -2   6   8      129.91      122.67      3.53 o 
  -1   6   8      180.24      181.14      3.88 o 
   0   6   8       67.30       63.90      2.98 o 
   1   6   8      185.11      181.02      4.02 o 
   2   6   8      877.59      859.95      6.97 o 
   3   6   8       44.74       31.65      3.24 o 
   4   6   8       71.67       68.88      3.96 o 
   5   6   8        1.38        3.08      3.38 o 
   6   6   8       42.26       35.78      3.82 o 
  -8   7   8       32.55       30.51      3.45 o 
  -7   7   8       65.65       73.68      2.91 o 
  -6   7   8      680.11      691.78      5.04 o 
  -5   7   8      254.81      241.57      5.12 o 
  -4   7   8      183.76      202.68      2.93 o 
  -3   7   8      782.00      711.42      7.10 o 
  -2   7   8        0.58        4.61      2.57 o 
  -1   7   8      287.18      319.12      4.96 o 
   0   7   8       34.04       24.99      2.90 o 
   1   7   8        2.30       -2.21      2.76 o 
   2   7   8       21.00       16.33      2.69 o 
   3   7   8      150.83      158.68      4.23 o 
   4   7   8      174.16      165.97      4.71 o 
   5   7   8      285.99      279.49      6.12 o 
   6   7   8        0.32       -1.12      3.15 o 
  -8   8   8       25.75       26.79      2.82 o 
  -7   8   8        7.84        4.39      2.48 o 
  -6   8   8        0.42        0.35      2.66 o 
  -5   8   8      168.35      167.71      2.93 o 
  -4   8   8        4.61        0.97      2.75 o 
  -3   8   8      314.27      329.61      5.33 o 
  -2   8   8       19.87       16.22      2.96 o 
  -1   8   8     1066.49     1011.12      8.09 o 
   0   8   8      155.39      157.31      4.07 o 
   1   8   8      200.61      194.22      4.14 o 
   2   8   8      489.04      465.98      5.56 o 
   3   8   8       36.39       42.45      3.33 o 
   4   8   8      101.84       85.73      4.14 o 
   5   8   8      221.40      226.96      5.70 o 
   6   8   8        2.20        2.17      3.36 o 
  -7   9   8       16.40       18.49      3.78 o 
  -6   9   8        7.50        7.62      2.26 o 
  -5   9   8       77.44       58.31      3.52 o 
  -4   9   8        3.80        5.41      2.84 o 
  -3   9   8        2.19       -0.37      2.98 o 
  -2   9   8      177.14      163.99      4.33 o 
  -1   9   8      138.39      151.15      4.35 o 
   0   9   8        7.61        6.36      2.76 o 
   1   9   8       59.14       55.82      3.04 o 
   2   9   8       11.92       11.09      2.62 o 
   3   9   8        7.00        4.33      3.02 o 
   4   9   8       10.76        5.70      3.29 o 
   5   9   8       48.71       55.35      4.55 o 
   6   9   8       78.01       72.74      4.71 o 
  -7  10   8       44.01       40.26      4.78 o 
  -6  10   8        1.04       -0.28      3.19 o 
  -5  10   8       59.49       53.37      3.68 o 
  -4  10   8       18.40       17.09      3.36 o 
  -3  10   8       16.89       15.65      3.27 o 
  -2  10   8       11.87       14.32      3.16 o 
  -1  10   8      292.58      293.36      5.31 o 
   0  10   8      184.43      189.43      4.43 o 
   1  10   8       16.40        9.32      2.65 o 
   2  10   8        1.93       -0.49      2.42 o 
   3  10   8       23.06       24.39      3.34 o 
   4  10   8        0.60       -1.13      3.56 o 
   5  10   8       43.80       53.13      4.42 o 
  -6  11   8      103.38      102.59      4.63 o 
  -5  11   8      146.75      141.55      4.69 o 
  -4  11   8        6.69        5.22      3.32 o 
  -3  11   8      209.33      228.08      5.43 o 
  -2  11   8      243.16      242.58      5.21 o 
  -1  11   8        0.43        1.84      2.95 o 
   0  11   8      308.78      318.32      5.45 o 
   1  11   8       68.65       66.69      3.50 o 
   2  11   8       47.89       56.68      3.55 o 
   3  11   8        9.20        8.17      3.06 o 
   4  11   8      175.40      199.95      5.66 o 
   5  11   8        8.67       12.27      2.92 o 
  -6  12   8        2.05        2.58      3.97 o 
  -5  12   8       25.37       31.18      3.73 o 
  -4  12   8       30.43       23.30      3.76 o 
  -3  12   8       87.44       84.52      4.42 o 
  -2  12   8      290.34      287.99      5.84 o 
  -1  12   8       75.58       69.33      3.80 o 
   0  12   8      191.36      197.94      4.86 o 
   1  12   8       85.37      106.75      3.91 o 
   2  12   8        2.55        7.96      2.89 o 
   3  12   8       72.30       70.79      4.29 o 
   4  12   8        4.99        4.21      2.73 o 
  -5  13   8       17.38       10.45      3.94 o 
  -4  13   8       17.85       24.40      3.60 o 
  -3  13   8       56.07       49.92      3.94 o 
  -2  13   8        1.42       -0.33      3.29 o 
  -1  13   8        8.24        3.31      3.42 o 
   0  13   8        8.73        8.35      3.39 o 
   1  13   8        0.53        2.16      3.02 o 
   2  13   8        7.93        7.52      3.06 o 
   3  13   8        4.95        0.64      2.42 o 
  -4  14   8        9.90       10.22      3.75 o 
  -3  14   8       85.05       81.55      4.46 o 
  -2  14   8        4.45        7.24      3.89 o 
  -1  14   8       27.75       27.13      2.49 o 
   0  14   8      136.02      154.04     10.67 o 
   1  14   8        4.18        3.78      2.47 o 
   2  14   8       59.67       61.80      4.78 o 
  -3  15   8        4.70        5.83      3.99 o 
  -2  15   8       64.10       60.27      4.65 o 
  -1  15   8        9.36       13.47      5.45 o 
   0  15   8       26.20       30.69      2.83 o 
   1  15   8        1.54        7.85      4.31 o 
  -8   1   9       38.28       39.36      3.13 o 
  -7   1   9      553.12      554.20      5.23 o 
  -6   1   9      161.07      147.51      3.18 o 
  -5   1   9        6.75        5.53      1.57 o 
  -4   1   9     2511.01     2518.37     18.81 o 
  -3   1   9      129.70      129.00      2.25 o 
  -2   1   9      154.86      138.39      2.41 o 
  -1   1   9      794.01      847.30     12.82 o 
   0   1   9      414.66      401.50      2.42 o 
   1   1   9      411.89      402.75      5.55 o 
   2   1   9      282.83      296.99      3.29 o 
   3   1   9     1494.53     1422.77     13.00 o 
   4   1   9      443.50      435.16      4.18 o 
   5   1   9       61.36       54.75      4.21 o 
   6   1   9      145.74      155.62      6.10 o 
   7   1   9       37.41       39.44      3.76 o 
  -8   2   9       22.74       25.84      2.83 o 
  -7   2   9      128.67      134.70      3.38 o 
  -6   2   9      203.39      178.89      9.30 o 
  -5   2   9     1088.09     1052.48      9.12 o 
  -4   2   9      405.82      407.55      3.54 o 
  -3   2   9        0.97       -0.23      1.28 o 
  -2   2   9     2004.78     1979.74      6.87 o 
  -1   2   9      248.86      282.02      3.44 o 
   0   2   9      307.01      301.36      3.40 o 
   1   2   9      597.05      603.26      4.24 o 
   2   2   9      632.33      596.39      6.10 o 
   3   2   9        0.88        4.50      1.45 o 
   4   2   9        1.75       -0.88      1.39 o 
   5   2   9       16.10       15.87      2.31 o 
   6   2   9      219.37      210.16      5.49 o 
  -8   3   9       72.89       69.02      3.05 o 
  -7   3   9        2.26        6.47      2.48 o 
  -6   3   9        8.96        7.08      2.16 o 
  -5   3   9       42.58       50.09      7.78 o 
  -4   3   9       86.23       66.01      1.80 o 
  -3   3   9       14.40       15.99      1.37 o 
  -2   3   9       71.66       71.27      2.16 o 
  -1   3   9       28.47       21.01      1.80 o 
   0   3   9      107.94      115.16      2.34 o 
   1   3   9      361.57      355.48      4.82 o 
   2   3   9      393.90      403.41      5.27 o 
   3   3   9      160.54      155.33      2.10 o 
   4   3   9       41.90       41.10      3.08 o 
   5   3   9       69.92       61.55      3.91 o 
   6   3   9        4.18        8.29      3.35 o 
  -8   4   9       21.17       18.98      2.69 o 
  -7   4   9      358.23      384.61      4.58 o 
  -6   4   9      168.53      172.41      6.27 o 
  -5   4   9      100.39      105.70      5.78 o 
  -4   4   9       68.14       69.94      2.22 o 
  -3   4   9     1003.55     1001.90      5.09 o 
  -2   4   9      734.26      759.67      9.81 o 
  -1   4   9      168.95      161.67      3.08 o 
   0   4   9       43.43       36.16      2.78 o 
   1   4   9      716.46      724.34      6.49 o 
   2   4   9      587.03      568.02      5.91 o 
   3   4   9       40.40       48.92      4.87 o 
   4   4   9       75.95       81.11      3.71 o 
   5   4   9      123.33      123.21      4.43 o 
   6   4   9        6.12        2.17      3.46 o 
  -8   5   9       28.23       23.08      3.74 o 
  -7   5   9      163.45      186.62      5.73 o 
  -6   5   9        9.40       10.54      1.80 o 
  -5   5   9        0.18       -0.75      1.86 o 
  -4   5   9       93.95       91.15      2.44 o 
  -3   5   9      114.90       99.57      2.36 o 
  -2   5   9       35.82       38.85      2.97 o 
  -1   5   9      211.43      196.73      4.06 o 
   0   5   9      253.27      256.91      4.42 o 
   1   5   9      458.44      445.58      5.55 o 
   2   5   9      414.96      409.08      5.23 o 
   3   5   9      138.46      145.42      2.74 o 
   4   5   9      428.02      401.77      6.43 o 
   5   5   9       34.44       35.30      3.39 o 
   6   5   9       21.42       15.41      3.72 o 
  -8   6   9        4.17        6.58      2.68 o 
  -7   6   9        1.99       -1.00      2.40 o 
  -6   6   9      178.67      175.09      5.10 o 
  -5   6   9       30.66       37.91      2.51 o 
  -4   6   9      376.95      370.43      3.67 o 
  -3   6   9      723.65      720.15      7.05 o 
  -2   6   9       27.03       35.07      3.03 o 
  -1   6   9      353.48      330.95      4.95 o 
   0   6   9      332.57      348.24      5.10 o 
   1   6   9      646.49      677.05      6.58 o 
   2   6   9      355.03      352.31      5.05 o 
   3   6   9      154.58      147.14      9.96 o 
   4   6   9        0.91       -2.78      3.22 o 
   5   6   9       59.38       72.34      4.13 o 
   6   6   9        0.51       -2.03      3.58 o 
  -8   7   9      135.46      141.48      7.71 o 
  -7   7   9        0.11       -2.30      2.37 o 
  -6   7   9        8.43       12.86      2.30 o 
  -5   7   9      375.36      392.71      4.01 o 
  -4   7   9       95.05      111.43      3.79 o 
  -3   7   9       87.61       83.19      3.71 o 
  -2   7   9       92.93       99.28      3.77 o 
  -1   7   9      535.16      579.71      6.53 o 
   0   7   9       18.22       21.61      2.94 o 
   1   7   9       42.03       30.56      2.90 o 
   2   7   9      239.76      271.24      4.68 o 
   3   7   9       32.54       34.90      3.51 o 
   4   7   9      173.36      164.33      4.97 o 
   5   7   9       41.52       50.36      4.36 o 
   6   7   9        0.28       -0.95      3.77 o 
  -7   8   9       27.10       28.81      2.70 o 
  -6   8   9        0.11        2.39      2.10 o 
  -5   8   9        5.11        7.60      3.26 o 
  -4   8   9       14.93       10.23      2.87 o 
  -3   8   9       68.14       61.03      3.59 o 
  -2   8   9      142.09      152.33      4.32 o 
  -1   8   9      211.43      199.43      4.69 o 
   0   8   9      202.80      190.92      4.31 o 
   1   8   9       34.05       28.68      2.85 o 
   2   8   9        2.02        0.06      2.62 o 
   3   8   9        8.18        5.71      3.23 o 
   4   8   9       47.49       46.52      4.10 o 
   5   8   9       42.59       51.88      4.24 o 
  -7   9   9       31.18       34.62      4.11 o 
  -6   9   9       46.06       39.80      3.61 o 
  -5   9   9      166.00      171.88      4.77 o 
  -4   9   9       65.34       68.51      3.83 o 
  -3   9   9       42.10       36.97      3.39 o 
  -2   9   9        1.22        3.66      2.95 o 
  -1   9   9       80.24       91.16      3.83 o 
   0   9   9        0.78        5.43      2.91 o 
   1   9   9      111.62      100.67      3.70 o 
   2   9   9      260.48      257.35      4.78 o 
   3   9   9      168.90      208.46      5.23 o 
   4   9   9      152.50      143.40      5.25 o 
   5   9   9      319.66      359.48      7.31 o 
  -6  10   9      111.49      130.16      4.93 o 
  -5  10   9       30.96       25.91      3.75 o 
  -4  10   9       10.03        5.72      3.08 o 
  -3  10   9      228.54      257.41      5.45 o 
  -2  10   9       46.11       40.75      3.70 o 
  -1  10   9      221.56      193.88      4.74 o 
   0  10   9      111.12      133.50      4.24 o 
   1  10   9        0.69       -1.86      2.82 o 
   2  10   9        5.55        5.72      2.74 o 
   3  10   9       47.02       55.55      3.96 o 
   4  10   9       33.73       41.98      4.25 o 
  -6  11   9       16.71       23.02      4.13 o 
  -5  11   9        1.58       -0.26      3.47 o 
  -4  11   9        8.08        4.75      3.06 o 
  -3  11   9       19.09       21.68      3.64 o 
  -2  11   9      136.72      107.58      4.47 o 
  -1  11   9       53.20       38.18      3.58 o 
   0  11   9        0.01        2.84      3.16 o 
   1  11   9       32.47       32.51      3.21 o 
   2  11   9        3.02        7.46      3.44 o 
   3  11   9       59.45       56.16      4.03 o 
   4  11   9       30.42       31.07      4.22 o 
  -5  12   9        1.03       -0.85      3.64 o 
  -4  12   9        8.23        8.18      3.20 o 
  -3  12   9      113.28      123.39      4.67 o 
  -2  12   9       22.44       17.37      3.52 o 
  -1  12   9        0.79        3.62      3.47 o 
   0  12   9      252.95      273.70      5.55 o 
   1  12   9        3.17        3.27      3.28 o 
   2  12   9        9.45        9.09      3.51 o 
   3  12   9        0.05       -3.70      3.70 o 
  -4  13   9        2.40       -0.35      3.65 o 
  -3  13   9        1.59        1.04      3.60 o 
  -2  13   9        0.03       -1.15      3.52 o 
  -1  13   9      130.75      129.45      4.69 o 
   0  13   9      129.75      140.51      4.72 o 
   1  13   9        4.23        4.77      3.32 o 
   2  13   9       34.07       46.57      3.74 o 
  -3  14   9        0.66       -0.73      3.29 o 
  -2  14   9       38.22       35.62      4.12 o 
  -1  14   9       31.81       37.19      4.05 o 
   0  14   9       43.30       48.83      4.30 o 
   1  14   9       50.19       46.21      3.98 o 
  -8   0  10       58.29       62.94      4.11 o 
  -7   0  10       65.90       65.35      4.27 o 
  -6   0  10       10.70        8.38      3.46 o 
  -5   0  10      296.92      271.55      5.24 o 
  -4   0  10     2503.00     2620.77     11.62 o 
  -3   0  10      762.18      759.90      6.60 o 
  -2   0  10      128.33      141.54      3.60 o 
  -1   0  10      186.23      181.27      3.89 o 
   0   0  10      276.94      262.39      4.44 o 
   1   0  10       10.07       12.74      2.77 o 
   2   0  10      233.38      238.24      4.79 o 
   3   0  10      178.35      197.34      3.06 o 
   4   0  10       10.98       12.18      2.79 o 
   5   0  10      119.58      113.50      4.18 o 
   6   0  10      269.66      292.42      6.18 o 
  -8   1  10        9.46       10.22      2.54 o 
  -7   1  10       23.90       21.86      2.52 o 
  -6   1  10        0.04       -0.36      2.28 o 
  -5   1  10      316.89      292.38      8.02 o 
  -4   1  10      230.23      256.37      2.66 o 
  -3   1  10      259.18      251.96      3.07 o 
  -2   1  10       74.67       62.92      2.18 o 
  -1   1  10      100.24       97.22      3.50 o 
   0   1  10      105.17       81.28      2.31 o 
   1   1  10       66.40       68.78      2.34 o 
   2   1  10      710.67      725.78      4.99 o 
   3   1  10        8.95       14.58      1.61 o 
   4   1  10      103.88       86.90      2.53 o 
   5   1  10        0.71        1.16      2.08 o 
   6   1  10       31.02       31.10      3.98 o 
  -8   2  10       26.00       26.54      2.75 o 
  -7   2  10       43.55       44.62      2.86 o 
  -6   2  10        0.03        1.55      2.97 o 
  -5   2  10       51.56       49.88      1.93 o 
  -4   2  10        1.74        2.95      2.25 o 
  -3   2  10       66.61       87.92      2.56 o 
  -2   2  10       50.20       43.28      2.14 o 
  -1   2  10      152.98      153.07      5.18 o 
   0   2  10        1.04        2.15      1.78 o 
   1   2  10       99.22      106.61      6.10 o 
   2   2  10      287.02      282.68      4.89 o 
   3   2  10        6.86       15.26      1.54 o 
   4   2  10       10.34       13.06      1.61 o 
   5   2  10        9.63        5.55      3.13 o 
   6   2  10        2.88        1.39      3.51 o 
  -8   3  10        0.98        3.15      2.46 o 
  -7   3  10       50.54       53.29      2.92 o 
  -6   3  10        6.82        1.88      3.02 o 
  -5   3  10       43.18       38.86      2.24 o 
  -4   3  10      371.06      363.17      2.96 o 
  -3   3  10      117.34      120.56      2.07 o 
  -2   3  10      844.78      834.50     16.36 o 
  -1   3  10      245.26      238.48      3.49 o 
   0   3  10       25.36       26.72      2.00 o 
   1   3  10     1433.54     1450.67      9.23 o 
   2   3  10       41.82       41.14      3.16 o 
   3   3  10        5.90       11.90      4.30 o 
   4   3  10      114.88      123.78      4.41 o 
   5   3  10        0.64       -1.39      3.45 o 
   6   3  10       58.90       63.78      4.22 o 
  -8   4  10       64.81       59.16      3.30 o 
  -7   4  10       12.01       15.66      2.73 o 
  -6   4  10      233.76      229.85      3.76 o 
  -5   4  10      362.75      339.43      3.79 o 
  -4   4  10       80.81       84.79      3.28 o 
  -3   4  10      121.50      118.79      2.37 o 
  -2   4  10       19.79       14.08      1.97 o 
  -1   4  10        9.04        1.99      1.86 o 
   0   4  10       46.32       45.04      3.17 o 
   1   4  10      118.28      117.16      3.65 o 
   2   4  10        0.05       -2.28      2.75 o 
   3   4  10      138.11      131.97      3.71 o 
   4   4  10      333.87      330.19      6.12 o 
   5   4  10      118.29      111.47      4.67 o 
   6   4  10       71.19       69.39      4.28 o 
  -8   5  10       18.49       16.55      3.00 o 
  -7   5  10       16.34       15.75      2.55 o 
  -6   5  10       16.17       18.43      1.91 o 
  -5   5  10       48.54       47.07      2.40 o 
  -4   5  10        0.38        0.95      1.92 o 
  -3   5  10      165.46      176.49      4.29 o 
  -2   5  10       42.60       43.93      3.26 o 
  -1   5  10      145.87      128.91      3.96 o 
   0   5  10       32.05       24.12      2.98 o 
   1   5  10      128.68      138.65      3.83 o 
   2   5  10      194.94      182.05      4.05 o 
   3   5  10       22.75       26.87      2.13 o 
   4   5  10       10.76        5.75      3.23 o 
   5   5  10        0.95        1.23      3.44 o 
  -7   6  10       21.83       24.16      2.77 o 
  -6   6  10       24.94       20.93      1.87 o 
  -5   6  10       32.54       16.49      2.18 o 
  -4   6  10        0.15       -1.55      2.74 o 
  -3   6  10       33.49       35.86      3.23 o 
  -2   6  10       51.64       42.37      3.42 o 
  -1   6  10       12.38       13.63      3.14 o 
   0   6  10       26.60       22.01      2.97 o 
   1   6  10       81.83       71.39      3.28 o 
   2   6  10       55.41       51.35      3.11 o 
   3   6  10       14.66       17.43      4.51 o 
   4   6  10        1.07       -2.29      3.27 o 
   5   6  10       12.09        7.91      3.83 o 
  -7   7  10        0.22        0.58      2.41 o 
  -6   7  10        6.38        3.26      2.03 o 
  -5   7  10       44.84       35.20      3.28 o 
  -4   7  10      193.26      206.06      4.65 o 
  -3   7  10       44.50       47.47      3.37 o 
  -2   7  10      171.33      186.57      4.60 o 
  -1   7  10      426.83      420.49      5.88 o 
   0   7  10      136.96      147.42      4.12 o 
   1   7  10        0.18        0.68      2.72 o 
   2   7  10      109.47      115.99      3.66 o 
   3   7  10      178.98      173.83      5.04 o 
   4   7  10       15.28       22.63      3.56 o 
   5   7  10      105.78      108.92      5.19 o 
  -7   8  10        7.75        4.24      2.74 o 
  -6   8  10      117.95      111.95      4.22 o 
  -5   8  10      149.06      156.23      4.58 o 
  -4   8  10       62.20       54.50      3.64 o 
  -3   8  10      187.68      194.83      4.75 o 
  -2   8  10      132.22      131.88      4.27 o 
  -1   8  10       18.18       15.29      3.21 o 
   0   8  10      210.98      207.64      4.58 o 
   1   8  10        6.18        6.07      2.74 o 
   2   8  10      142.51      146.97      4.00 o 
   3   8  10        1.60        0.66      3.19 o 
   4   8  10      186.13      186.58      5.65 o 
   5   8  10        6.57       12.59      3.62 o 
  -6   9  10        0.64        6.39      3.42 o 
  -5   9  10       87.56       81.73      4.07 o 
  -4   9  10        0.01        2.25      2.94 o 
  -3   9  10       15.91       12.37      3.45 o 
  -2   9  10      145.93      139.66      4.59 o 
  -1   9  10       10.17        8.58      3.28 o 
   0   9  10       76.96       57.84      3.48 o 
   1   9  10       43.35       36.41      3.27 o 
   2   9  10       11.61        7.96      2.87 o 
   3   9  10       74.38       58.39      4.06 o 
   4   9  10        6.03        3.64      4.12 o 
  -6  10  10      186.96      216.54      5.83 o 
  -5  10  10        6.83       11.71      3.78 o 
  -4  10  10       26.66       23.07      3.55 o 
  -3  10  10      161.91      155.93      4.90 o 
  -2  10  10        9.56        8.39      3.43 o 
  -1  10  10       31.28       35.70      3.72 o 
   0  10  10       62.30       56.28      3.54 o 
   1  10  10        0.01        3.81      3.20 o 
   2  10  10       14.83       10.23      3.03 o 
   3  10  10        8.36        5.34      3.70 o 
   4  10  10        1.97        3.26      4.15 o 
  -5  11  10        3.48        6.31      3.89 o 
  -4  11  10       13.96       23.23      3.50 o 
  -3  11  10      193.08      209.73      5.58 o 
  -2  11  10       24.97       22.86      3.90 o 
  -1  11  10      205.84      226.99      5.31 o 
   0  11  10      168.61      216.31      5.23 o 
   1  11  10        7.46        8.69      3.17 o 
   2  11  10       72.26       92.72      4.48 o 
   3  11  10       12.82       12.63      3.94 o 
  -4  12  10       18.40       20.95      3.67 o 
  -3  12  10        0.00        2.05      3.74 o 
  -2  12  10       54.40       38.23      4.02 o 
  -1  12  10       78.87       84.44      4.23 o 
   0  12  10       27.66       31.91      3.96 o 
   1  12  10        3.33        3.19      3.46 o 
   2  12  10        9.59        7.97      3.69 o 
  -3  13  10        0.51        2.43      3.69 o 
  -2  13  10       55.60       65.57      4.64 o 
  -1  13  10        4.38        5.62      3.40 o 
   0  13  10        6.63        7.88      3.72 o 
   1  13  10       12.48       11.09      3.44 o 
  -8   1  11       13.58        7.70      2.77 o 
  -7   1  11      242.87      262.80      4.54 o 
  -6   1  11      121.68      111.60      3.09 o 
  -5   1  11       70.83       70.53      2.49 o 
  -4   1  11      123.42      136.95      3.05 o 
  -3   1  11      261.12      267.68      4.09 o 
  -2   1  11      493.06      483.88      8.95 o 
  -1   1  11      195.54      208.50      4.43 o 
   0   1  11       18.46       17.25      2.34 o 
   1   1  11      471.04      451.20      8.91 o 
   2   1  11       88.19       99.47      2.76 o 
   3   1  11        1.78        9.81      1.64 o 
   4   1  11       55.51       45.48      2.94 o 
   5   1  11       36.85       29.83      3.37 o 
  -8   2  11       31.75       31.28      5.38 o 
  -7   2  11       46.50       43.38      2.75 o 
  -6   2  11       92.65       86.87      2.93 o 
  -5   2  11       19.01       18.27      1.90 o 
  -4   2  11      532.70      533.71      7.55 o 
  -3   2  11       31.15       21.39      2.43 o 
  -2   2  11      204.06      205.02      3.12 o 
  -1   2  11        1.51       -1.99      2.03 o 
   0   2  11      247.20      235.86     11.60 o 
   1   2  11      594.84      612.61      4.86 o 
   2   2  11      166.80      174.65      4.39 o 
   3   2  11      394.02      387.44      3.25 o 
   4   2  11      393.78      379.63      6.45 o 
   5   2  11       24.09       21.20      3.69 o 
  -7   3  11        0.07       -0.21      2.33 o 
  -6   3  11       72.25       70.72      2.88 o 
  -5   3  11      207.76      196.82     14.10 o 
  -4   3  11      109.40      112.23      2.17 o 
  -3   3  11      189.85      158.08      2.28 o 
  -2   3  11        4.72       -0.02      2.04 o 
  -1   3  11       24.19       24.91      2.14 o 
   0   3  11        0.32        0.85      2.03 o 
   1   3  11       63.15       64.71      3.68 o 
   2   3  11       17.73       12.12      2.93 o 
   3   3  11       16.38       28.95      2.36 o 
   4   3  11       25.30       22.89      3.33 o 
   5   3  11      166.03      160.40      5.15 o 
  -7   4  11       41.97       42.53      2.90 o 
  -6   4  11      202.49      204.20      6.07 o 
  -5   4  11      226.65      241.05      3.55 o 
  -4   4  11       86.66       87.38      2.25 o 
  -3   4  11        0.95       -0.70      1.95 o 
  -2   4  11      408.64      431.64      4.10 o 
  -1   4  11      513.81      520.23      4.45 o 
   0   4  11        4.63        1.71      2.80 o 
   1   4  11       43.46       50.41      3.25 o 
   2   4  11        0.08       -2.96      2.96 o 
   3   4  11      241.72      222.50      7.48 o 
   4   4  11       16.21       17.10      3.15 o 
   5   4  11        0.83        1.52      3.61 o 
  -7   5  11      135.07      131.94      3.51 o 
  -6   5  11        1.32       -0.59      1.83 o 
  -5   5  11       39.06       43.07      2.37 o 
  -4   5  11      116.58      116.86      4.03 o 
  -3   5  11        1.07       -1.76      3.00 o 
  -2   5  11      246.50      229.26      4.98 o 
  -1   5  11      169.23      183.19      4.55 o 
   0   5  11       62.80       51.32      3.31 o 
   1   5  11        0.02       -0.52      2.82 o 
   3   5  11       20.79       20.09      3.22 o 
   4   5  11      106.74      103.95      4.40 o 
   5   5  11        0.06       -2.32      3.88 o 
  -7   6  11       12.43       19.59      2.73 o 
  -6   6  11        0.91        1.26      2.09 o 
  -5   6  11       99.49       87.28      4.05 o 
  -4   6  11        1.60        1.99      3.14 o 
  -3   6  11        3.67        2.74      3.13 o 
  -2   6  11        6.03        4.81      3.20 o 
  -1   6  11       68.89       59.04      3.62 o 
   0   6  11       71.62       76.62      3.68 o 
   1   6  11       56.24       58.83      3.39 o 
   2   6  11       87.25       87.38      3.60 o 
   3   6  11      123.01      143.67     10.63 o 
   4   6  11       59.00       66.00      4.42 o 
   5   6  11      118.93      113.38      5.14 o 
  -7   7  11      167.95      180.45      6.59 o 
  -6   7  11       34.03       33.39      3.41 o 
  -5   7  11       31.85       19.98      3.27 o 
  -4   7  11       16.41       21.57      3.24 o 
  -3   7  11      286.50      326.50      5.82 o 
  -2   7  11        1.65       -0.58      3.05 o 
  -1   7  11        8.86       16.82      3.19 o 
   0   7  11      113.60      122.52      4.17 o 
   1   7  11        2.30        3.77      2.66 o 
   2   7  11       34.00       26.11      3.00 o 
   3   7  11       33.77       40.79      3.73 o 
   4   7  11       63.53       78.78      4.72 o 
  -6   8  11       40.62       45.92      3.73 o 
  -5   8  11        2.59       -0.93      3.16 o 
  -4   8  11        0.00       -2.57      2.98 o 
  -3   8  11       45.95       63.30      4.01 o 
  -2   8  11       82.20       58.98      3.86 o 
  -1   8  11        1.56        2.39      3.17 o 
   0   8  11        0.10       -0.44      2.83 o 
   1   8  11        0.04       -1.60      2.94 o 
   2   8  11       90.20       84.39      3.90 o 
   4   8  11       16.23       13.46      4.10 o 
  -6   9  11       94.54      103.37      4.56 o 
  -5   9  11        5.74        7.08      3.62 o 
  -4   9  11       11.79        5.16      3.09 o 
  -3   9  11      290.51      317.40      6.07 o 
  -2   9  11       27.40       39.73      3.84 o 
  -1   9  11       26.18       30.85      3.57 o 
   0   9  11      169.45      172.43      4.69 o 
   1   9  11       11.19        9.01      3.12 o 
   2   9  11        5.48        2.91      3.22 o 
   3   9  11        9.29        5.18      3.70 o 
  -5  10  11       74.94       86.71      4.57 o 
  -4  10  11        4.97        5.33      3.64 o 
  -3  10  11       18.75       19.62      3.54 o 
  -2  10  11       18.49       23.00      3.54 o 
  -1  10  11       53.89       72.71      4.01 o 
   0  10  11      168.72      180.75      4.99 o 
   1  10  11       35.36       28.25      3.69 o 
   2  10  11      188.61      207.91      5.12 o 
   3  10  11       70.20       72.41      4.37 o 
  -4  11  11        1.47       -1.00      3.58 o 
  -3  11  11        3.70        0.88      3.60 o 
  -2  11  11       10.08        3.87      3.56 o 
  -1  11  11       24.07       28.89      3.94 o 
   0  11  11       46.54       48.79      4.15 o 
   1  11  11        5.13        4.44      3.33 o 
  -3  12  11        0.93        6.78      3.78 o 
  -2  12  11       13.88       26.64      4.17 o 
  -1  12  11       40.20       40.75      3.82 o 
   0  12  11        3.51        5.37      3.72 o 
   1  12  11        4.31        1.82      3.42 o 
  -7   0  12       58.33       53.18      4.02 o 
  -6   0  12        8.03        2.77      3.55 o 
  -5   0  12       27.76       28.73      3.64 o 
  -4   0  12        6.16        5.47      2.86 o 
  -3   0  12        4.76       -0.83      2.76 o 
  -2   0  12      167.24      157.50      4.24 o 
  -1   0  12      125.56      122.98      4.07 o 
   0   0  12        5.34        6.41      3.00 o 
   1   0  12      935.49      991.91      8.68 o 
   2   0  12       25.16       25.65      3.23 o 
   3   0  12        3.70        6.91      5.34 o 
   4   0  12       59.14       70.02      3.81 o 
   5   0  12       14.17       12.22      3.51 o 
  -7   1  12        6.00       15.32      3.98 o 
  -6   1  12        1.16        2.45      2.30 o 
  -5   1  12      325.18      314.72      5.59 o 
  -4   1  12       49.40       38.96      1.88 o 
  -3   1  12       20.82       22.36      2.12 o 
  -2   1  12        1.92        1.83      2.00 o 
  -1   1  12       40.52       43.71      2.41 o 
   0   1  12       37.15       28.05      3.07 o 
   1   1  12        2.00        8.83      2.22 o 
   2   1  12      111.06      114.42      2.90 o 
   3   1  12        3.51        5.49      1.71 o 
   4   1  12       62.17       63.06      3.90 o 
   5   1  12       28.14       28.47      3.84 o 
  -7   2  12       59.54       62.10      2.99 o 
  -6   2  12       69.70       50.36      3.95 o 
  -5   2  12       29.72       28.20      2.37 o 
  -4   2  12        1.53        4.55      1.74 o 
  -3   2  12       30.86       26.38      2.22 o 
  -2   2  12        0.71        0.38      2.10 o 
  -1   2  12       21.29       15.62      2.19 o 
   0   2  12        0.33       -0.18      3.32 o 
   1   2  12       47.13       46.46      2.49 o 
   2   2  12        0.09        0.70      2.80 o 
   3   2  12        0.88        3.24      2.07 o 
   4   2  12       12.02        8.16      3.06 o 
  -7   3  12       42.55       41.51      2.94 o 
  -6   3  12        0.05       -1.92      3.31 o 
  -5   3  12       18.15       17.90      2.33 o 
  -4   3  12      246.42      255.72      3.11 o 
  -3   3  12       85.99       85.82      3.15 o 
  -2   3  12        4.05       11.23      2.21 o 
  -1   3  12       44.26       50.19      2.51 o 
   0   3  12       39.99       33.24      2.36 o 
   1   3  12        0.65       -2.24      3.00 o 
   2   3  12        0.01       -0.73      2.75 o 
   3   3  12       96.01      108.08      2.95 o 
   4   3  12        7.95        7.51      3.26 o 
  -7   4  12        1.83        0.20      2.83 o 
  -6   4  12       23.35       18.59      2.52 o 
  -5   4  12        8.65        7.39      2.05 o 
  -4   4  12      150.50      144.92      2.89 o 
  -3   4  12      307.01      294.55      7.10 o 
  -2   4  12      201.86      198.53     11.19 o 
  -1   4  12      185.04      174.85      5.66 o 
   0   4  12      165.32      138.53      4.23 o 
   1   4  12       12.58       10.92      3.00 o 
   2   4  12       63.36       72.08      3.58 o 
   3   4  12       51.80       46.78      2.51 o 
   4   4  12        5.73        3.82      3.40 o 
  -7   5  12       29.57       29.12      4.09 o 
  -6   5  12       17.95       12.47      1.90 o 
  -5   5  12       12.31        8.68      2.92 o 
  -4   5  12       16.80       14.64      3.15 o 
  -3   5  12        1.47       -0.04      3.34 o 
  -2   5  12        0.14       -1.79      3.21 o 
  -1   5  12       53.28       55.15      3.72 o 
   0   5  12        8.69        9.38      2.99 o 
   1   5  12        5.48        7.08      2.93 o 
   2   5  12       34.14       24.72      3.18 o 
   3   5  12        0.01        1.80      2.20 o 
   4   5  12        9.62        9.94      3.41 o 
  -6   6  12        0.01        1.62      3.23 o 
  -5   6  12        4.67        3.26      3.19 o 
  -4   6  12       72.89       66.75      3.90 o 
  -3   6  12       26.70       23.64      3.42 o 
  -2   6  12       26.06       20.41      3.33 o 
  -1   6  12       49.62       40.21      3.39 o 
   0   6  12        0.01       -0.74      3.05 o 
   1   6  12       61.91       68.56      3.73 o 
   2   6  12       22.87       19.49      3.32 o 
   3   6  12       18.36       16.83      3.82 o 
   4   6  12       20.61       22.17      3.97 o 
  -6   7  12       75.67       82.73      4.08 o 
  -5   7  12       12.72       14.39      3.32 o 
  -4   7  12       29.87       27.14      3.39 o 
  -3   7  12       40.96       45.99      3.92 o 
  -2   7  12       21.20       16.05      3.56 o 
  -1   7  12        1.67        1.88      3.26 o 
   0   7  12        0.60       -1.11      2.90 o 
   1   7  12       22.77       18.56      3.17 o 
   2   7  12        8.51        6.21      3.05 o 
   3   7  12        1.31        0.85      3.60 o 
  -5   8  12       18.22       21.53      3.46 o 
  -4   8  12        0.00        1.22      3.19 o 
  -3   8  12      131.73      155.17      5.05 o 
  -2   8  12       13.37        9.82      3.60 o 
  -1   8  12       27.55       31.58      3.47 o 
   0   8  12       83.78       93.88      4.25 o 
   1   8  12        6.79        5.46      3.23 o 
   2   8  12       91.74       98.23      4.22 o 
   3   8  12       16.40       23.03      3.69 o 
  -5   9  12       39.38       29.00      3.98 o 
  -4   9  12       26.07       15.57      3.43 o 
  -3   9  12       12.65       11.54      3.86 o 
  -2   9  12       11.28        6.79      3.55 o 
  -1   9  12        0.53        4.88      3.45 o 
   0   9  12       23.01       21.06      3.71 o 
   1   9  12       20.39       19.63      3.49 o 
   2   9  12        5.33        7.04      3.28 o 
  -4  10  12       31.36       38.75      4.18 o 
  -3  10  12       13.40       13.03      3.40 o 
  -2  10  12        2.02        4.13      3.26 o 
  -1  10  12       48.72       57.32      4.26 o 
   0  10  12       21.50       25.73      3.58 o 
   1  10  12        0.00       -0.49      3.04 o 
  -3  11  12       17.16       21.72      4.03 o 
  -2  11  12       55.94       63.38      4.52 o 
  -1  11  12        1.52        1.42      3.60 o 
   0  11  12       41.36       54.53      4.26 o 
  -6   1  13      153.33      177.09      3.89 o 
  -5   1  13        5.48        7.55      1.82 o 
  -4   1  13       75.08       66.29      2.05 o 
  -3   1  13       37.33       41.70      2.36 o 
  -2   1  13       90.54       93.28      2.86 o 
  -1   1  13       77.94       71.98      2.73 o 
   0   1  13        0.04        0.29      2.14 o 
   1   1  13       40.91       49.82      6.32 o 
   2   1  13        9.71        7.44      2.22 o 
   3   1  13       49.48       42.68      2.57 o 
   4   1  13       33.32       30.73      3.63 o 
  -6   2  13       10.35        8.36      5.39 o 
  -5   2  13        5.21        5.40      2.09 o 
  -4   2  13       77.06       82.61      3.81 o 
  -3   2  13        4.24        1.77      2.70 o 
  -2   2  13       72.76       70.20      8.11 o 
  -1   2  13      128.07      151.81      6.77 o 
   0   2  13        4.48        2.03      2.28 o 
   1   2  13      104.68      103.20      6.30 o 
   2   2  13       22.57       28.41      3.18 o 
   3   2  13        1.57        3.41      2.24 o 
   4   2  13        4.47        2.47      3.43 o 
  -6   3  13        2.10        0.14      2.40 o 
  -5   3  13      130.11      122.19      3.06 o 
  -4   3  13       17.64       29.44      1.92 o 
  -3   3  13        0.26        0.37      2.08 o 
  -2   3  13       18.77       24.47      2.37 o 
  -1   3  13       86.47       67.38      2.78 o 
   0   3  13       50.82       47.24      2.67 o 
   1   3  13        0.91       -3.21      3.21 o 
   2   3  13        0.72        0.95      2.95 o 
   3   3  13       44.45       48.06      3.08 o 
  -6   4  13        8.35        5.62      2.67 o 
  -5   4  13       15.46       22.38      3.48 o 
  -4   4  13      185.41      223.94      4.23 o 
  -3   4  13       26.40       28.37      2.38 o 
  -2   4  13       61.64       53.00      2.54 o 
  -1   4  13       95.03      113.29      4.42 o 
   0   4  13       32.09       29.83      3.38 o 
   1   4  13       12.53       10.13      3.27 o 
   2   4  13       29.22       31.90      3.35 o 
   3   4  13        2.13        6.05      2.31 o 
  -6   5  13       65.21       67.41      4.81 o 
  -5   5  13        6.04        1.47      3.31 o 
  -4   5  13       11.79        9.37      3.40 o 
  -3   5  13        4.26       11.93      3.22 o 
  -2   5  13        0.24       -2.83      3.25 o 
  -1   5  13        0.03       -1.89      3.17 o 
   0   5  13       13.78       10.85      3.09 o 
   1   5  13       47.37       47.68      3.46 o 
   2   5  13      116.97      114.52      4.39 o 
   3   5  13       40.72       44.74      2.81 o 
  -5   6  13       27.01       24.88      3.45 o 
  -4   6  13        0.33       -1.72      2.99 o 
  -3   6  13       96.99       80.11      4.33 o 
  -2   6  13       12.42       16.95      3.77 o 
  -1   6  13       11.27        6.05      3.31 o 
   0   6  13       16.32       11.16      3.43 o 
   1   6  13        1.40       -3.45      3.54 o 
   2   6  13        5.72        4.80      3.09 o 
   3   6  13        7.33       11.34      3.47 o 
  -5   7  13      104.80      117.05      4.75 o 
  -4   7  13       12.93       16.05      3.76 o 
  -3   7  13        9.79        5.37      3.34 o 
  -2   7  13      163.36      186.55      5.14 o 
  -1   7  13        9.95        5.85      3.12 o 
   0   7  13       35.45       33.80      3.81 o 
   1   7  13       27.24       28.16      3.57 o 
   2   7  13        5.54        6.58      3.27 o 
  -4   8  13       13.75       18.60      3.97 o 
  -3   8  13        0.77       -0.01      3.30 o 
  -2   8  13        1.25       -1.43      3.11 o 
  -1   8  13       31.52       42.50      3.74 o 
   0   8  13       28.47       26.73      3.56 o 
   1   8  13       12.61       10.69      3.21 o 
   2   8  13        0.13        8.53      3.32 o 
  -4   9  13        9.10       10.08      3.60 o 
  -3   9  13        8.58        4.87      3.72 o 
  -2   9  13       49.53       43.72      4.15 o 
  -1   9  13        2.38        0.11      3.31 o 
   0   9  13        0.08       -0.89      3.45 o 
   1   9  13        4.54        4.42      3.18 o 
  -2  10  13       77.18       87.46      4.84 o 
  -1  10  13        2.62       -0.74      3.77 o 
  -5   0  14        9.91        7.22      3.57 o 
  -4   0  14       61.26       65.57      3.75 o 
  -3   0  14       10.82       11.23      3.22 o 
  -2   0  14        4.98        5.21      3.09 o 
  -1   0  14       48.99       64.77      4.19 o 
   0   0  14        0.03        1.66      3.44 o 
   1   0  14       69.20       61.58      4.09 o 
   2   0  14        9.54        7.74      3.49 o 
  -5   1  14       17.15       15.08      1.92 o 
  -4   1  14        0.13        1.87      1.78 o 
  -3   1  14        4.12        2.86      2.07 o 
  -2   1  14       52.45       44.91      2.61 o 
  -1   1  14       41.11       43.41      2.61 o 
   0   1  14       70.10       59.43      2.76 o 
   1   1  14        0.21        0.48      2.32 o 
   2   1  14        2.40       -1.15      3.42 o 
  -5   2  14        2.10        0.44      2.33 o 
  -4   2  14       43.13       38.12      2.07 o 
  -3   2  14        0.27        1.50      2.20 o 
  -2   2  14        1.90        2.68      3.14 o 
  -1   2  14        3.38        2.54      2.33 o 
   0   2  14        4.68        2.70      2.21 o 
   1   2  14       34.51       41.59      3.85 o 
   2   2  14       14.52       13.19      3.31 o 
  -5   3  14        7.36        7.59      3.59 o 
  -4   3  14        2.27        2.88      2.25 o 
  -3   3  14        0.00        2.44      2.33 o 
  -2   3  14       19.88       16.03      2.38 o 
  -1   3  14       28.78       23.08      2.41 o 
   0   3  14        0.97       -0.56      3.19 o 
   1   3  14      157.59      186.24      4.92 o 
   2   3  14       33.71       38.87      3.57 o 
  -5   4  14       81.59       84.03      4.38 o 
  -4   4  14        1.47        3.39      3.44 o 
  -3   4  14       31.79       35.82      2.57 o 
  -2   4  14       29.98       25.93      2.52 o 
  -1   4  14        4.03        2.19      3.42 o 
   0   4  14        0.66       -3.54      3.54 o 
   1   4  14        0.00       -0.59      3.15 o 
   2   4  14        5.79       10.42      3.55 o 
  -5   5  14       28.39       26.45      3.51 o 
  -4   5  14        4.13        5.68      3.46 o 
  -3   5  14       77.04       79.02      4.30 o 
  -2   5  14        0.00        0.92      3.46 o 
  -1   5  14        2.66        0.45      3.24 o 
   0   5  14       18.13       17.40      3.27 o 
   1   5  14        0.04       -1.84      3.46 o 
   2   5  14        1.18       -0.79      3.03 o 
  -4   6  14       14.18       18.11      3.87 o 
  -3   6  14       20.86       19.83      3.75 o 
  -2   6  14        0.41        2.77      3.47 o 
  -1   6  14        3.53        6.36      3.71 o 
   0   6  14        0.22       -1.94      3.66 o 
   1   6  14       26.92       36.09      3.81 o 
  -3   7  14       68.50       62.90      4.56 o 
  -2   7  14        0.59       -0.73      3.68 o 
  -1   7  14       17.86       18.85      3.76 o 
   0   7  14       44.39       44.85      4.18 o 
  -2   8  14       50.64       52.80      4.47 o 
  -1   8  14        2.42        2.61      3.75 o 
  -4   1  15       73.41       87.69      3.60 o 
  -3   1  15        6.91       12.64      2.45 o 
  -2   1  15       32.48       33.25      2.69 o 
  -1   1  15       92.77      117.51      3.45 o 
   0   1  15        5.18        4.97      2.40 o 
   1   1  15       29.21       26.49      2.71 o 
  -4   2  15       11.33       10.54      3.25 o 
  -3   2  15       34.89       40.35      4.37 o 
  -2   2  15        0.60       -1.12      2.34 o 
  -1   2  15        6.37        0.90      2.55 o 
   0   2  15        1.21        0.35      2.52 o 
   1   2  15        1.42        2.34      3.57 o 
  -4   3  15        3.85       -1.82      2.36 o 
  -3   3  15       25.25       18.99      2.57 o 
  -2   3  15       39.83       41.61      2.88 o 
  -1   3  15       11.44       11.61      2.53 o 
   0   3  15       34.16       31.81      3.98 o 
  -3   4  15       50.71       55.73      2.92 o 
  -2   4  15       10.22       13.70      3.84 o 
  -1   4  15        4.37        5.17      3.31 o 
   0   4  15       12.23       10.98      3.32 o 
  -2   5  15        6.04        7.31      3.74 o 
  -1   5  15       43.24       54.86      4.31 o 
                                                 
